# Supplementary material for: 1-Benzyl-6,8-dimethyl-4-phenyl-2-tosyl-1,2,3,3a,4,6,7,8,9,9b-deca­hydro­pyrrolo[3,4-c]pyrano[6,5-d]pyrimidine-7,9-dione
Source: Acta Crystallogr Sect E Struct Rep Online. 2009 Oct 28;65(Pt 11):o2907–8. doi: 10.1107/S1600536809044341 (PMC2971200; doi:10.1107/S1600536809044341)
Supplement: Supplementary file 2 [file e-65-o2907-Isup2.hkl]

# 
# h,k,l, Fc-squared, Fo-squared, sigma(Fo-squared) and status flag 
# 
data_I
_shelx_title ' jgi6_0m in P2(1)/c (100K)' 
_shelx_refln_list_code          4 
_shelx_F_calc_maximum      218.18 
_exptl_crystal_F_000      1176.00 
_reflns_d_resolution_high  0.7108 
 
loop_ 
 _symmetry_equiv_pos_as_xyz 
 'x, y, z' 
 '-x, y+1/2, -z+1/2' 
 '-x, -y, -z' 
 'x, -y-1/2, z-1/2' 
 
_cell_length_a    13.2778 
_cell_length_b    15.8888 
_cell_length_c    13.0886 
_cell_angle_alpha  90.000 
_cell_angle_beta   99.019 
_cell_angle_gamma  90.000 
 
_shelx_F_squared_multiplier     1.000 
 
loop_ 
 _refln_index_h 
 _refln_index_k 
 _refln_index_l 
 _refln_F_squared_calc 
 _refln_F_squared_meas 
 _refln_F_squared_sigma 
 _refln_observed_status 
   2   0   0      895.39      949.72     13.84 o 
   3   0   0    13492.40    12968.41    136.82 o 
   4   0   0      911.78      842.80     15.56 o 
   5   0   0     4404.25     4597.34     54.06 o 
   6   0   0     1157.93      915.18     20.79 o 
   7   0   0      478.11      437.01     10.54 o 
   8   0   0       52.28       38.90      4.90 o 
   9   0   0      501.80      525.62     14.19 o 
  10   0   0     2086.99     1924.28     31.75 o 
  11   0   0      868.96      908.98     20.50 o 
  12   0   0        4.58        6.74      5.26 o 
  13   0   0      147.44      159.42     21.88 o 
  14   0   0        0.05        2.17      9.21 o 
  15   0   0      286.11      231.26     23.87 o 
  16   0   0      102.68      135.12     19.08 o 
  17   0   0      180.67      165.25     20.76 o 
   1   1   0    15752.41    13919.18    230.35 o 
   2   1   0      637.21      617.08     11.63 o 
   3   1   0    13111.10    12673.78     98.69 o 
   4   1   0     2247.01     2294.04     33.30 o 
   5   1   0      976.09      912.39     11.42 o 
   6   1   0      141.89       95.09      4.80 o 
   7   1   0      352.08      330.41      8.10 o 
   8   1   0       88.78      127.78      4.95 o 
   9   1   0      941.43      931.92     12.76 o 
  10   1   0     6089.81     5895.47     50.85 o 
  11   1   0      167.82      168.51      6.86 o 
  12   1   0      140.10      130.13      7.69 o 
  13   1   0      178.59      180.95     12.76 o 
  14   1   0      261.72      250.88     17.00 o 
  15   1   0       45.11       42.59      9.72 o 
  16   1   0      276.80      295.33     18.48 o 
  17   1   0       37.17       36.09      9.74 o 
   0   2   0    24019.65    20967.65    397.37 o 
   1   2   0     3388.97     3188.81     53.01 o 
   2   2   0     6400.03     5997.59     71.56 o 
   3   2   0     1456.81     1340.55     16.53 o 
   4   2   0     5423.68     5042.04     72.48 o 
   5   2   0     1954.29     2076.85     20.72 o 
   6   2   0     1800.09     2010.23     25.24 o 
   7   2   0       23.51       14.10      1.93 o 
   8   2   0       62.78       70.93      5.25 o 
   9   2   0       14.08        8.80      2.63 o 
  10   2   0      297.03      290.28      7.75 o 
  11   2   0      747.87      675.54     11.90 o 
  12   2   0       84.46       65.74      5.89 o 
  13   2   0     1092.21     1109.18     26.75 o 
  14   2   0      176.90      193.34     15.34 o 
  15   2   0      753.67      720.16     28.83 o 
  16   2   0      870.08      937.29     38.80 o 
  17   2   0      621.00      712.25     30.32 o 
   1   3   0       30.85       41.86     11.25 o 
   2   3   0      563.24      538.31      9.78 o 
   3   3   0       19.97        0.12      1.75 o 
   4   3   0       99.68      104.79      4.94 o 
   5   3   0     3429.94     3189.79     40.92 o 
   6   3   0     3495.19     3830.27     39.07 o 
   7   3   0     3685.97     3956.51     37.42 o 
   8   3   0      542.70      485.02     10.60 o 
   9   3   0      768.14      734.28     11.44 o 
  10   3   0      343.54      308.93      8.06 o 
  11   3   0     1537.84     1500.90     19.53 o 
  12   3   0        1.71       -3.55      3.28 o 
  13   3   0      826.00      777.88     24.17 o 
  14   3   0       80.87       81.99     10.10 o 
  15   3   0       21.80       17.43      8.04 o 
  16   3   0      123.39      134.06     13.79 o 
  17   3   0      446.75      551.24     33.78 o 
   0   4   0    47600.86    39806.50   1165.72 o 
   1   4   0    15381.26    14604.18    228.40 o 
   2   4   0      689.17      596.67     16.02 o 
   3   4   0       46.94       49.40      3.86 o 
   4   4   0     1153.02     1191.46     21.90 o 
   5   4   0       20.94       27.23      2.75 o 
   6   4   0       30.81       17.32      2.78 o 
   7   4   0      599.61      622.86     10.84 o 
   8   4   0     1805.84     1809.46     21.65 o 
   9   4   0      240.38      218.01      6.89 o 
  10   4   0     1157.64     1149.11     16.23 o 
  11   4   0      403.10      406.83     10.80 o 
  12   4   0      287.95      285.04     13.14 o 
  13   4   0       77.96       90.49     10.05 o 
  14   4   0      145.16      143.35     12.04 o 
  15   4   0        6.02        9.81      6.61 o 
  16   4   0       14.65       12.30      7.53 o 
  17   4   0      134.48      133.97     18.96 o 
   1   5   0     1672.42     1509.93     61.93 o 
   2   5   0      121.99      112.05      6.84 o 
   3   5   0     5435.65     5378.20     56.93 o 
   4   5   0     1772.59     1855.94     26.26 o 
   5   5   0        0.55        1.53      1.90 o 
   6   5   0      181.31      188.65      5.78 o 
   7   5   0     1024.52      988.41     14.25 o 
   8   5   0        6.14        3.59      2.31 o 
   9   5   0      861.16      844.99     15.73 o 
  10   5   0     1204.89     1209.33     16.89 o 
  11   5   0      580.13      615.86     15.56 o 
  12   5   0       92.38       87.23      7.95 o 
  13   5   0      121.15      131.16     14.47 o 
  14   5   0       11.15       -0.08      6.24 o 
  15   5   0       40.28       33.67      7.94 o 
  16   5   0       46.74       38.96      9.84 o 
   0   6   0     2288.48     2135.88     37.27 o 
   1   6   0       26.55       29.35      2.84 o 
   2   6   0       64.66       91.77      4.96 o 
   3   6   0     4770.93     4781.13     65.98 o 
   4   6   0        0.06        1.50      1.58 o 
   5   6   0       70.59       45.21      3.51 o 
   6   6   0     1822.14     1776.89     22.01 o 
   7   6   0      885.99      961.98     14.34 o 
   8   6   0      641.64      599.62     10.56 o 
   9   6   0       46.13       56.55      5.72 o 
  10   6   0        8.34        8.57      3.19 o 
  11   6   0     1132.86     1147.88     19.75 o 
  12   6   0      137.73      116.35      9.66 o 
  13   6   0       14.20       24.72      7.80 o 
  14   6   0        0.12        3.07      5.97 o 
  15   6   0       15.55       11.31      6.67 o 
  16   6   0       47.87       58.75      9.50 o 
   1   7   0     1055.46     1110.11     16.86 o 
   2   7   0      569.92      617.19     14.09 o 
   3   7   0     1421.51     1549.07     21.97 o 
   4   7   0       81.00       91.54      5.11 o 
   5   7   0     1018.83      926.84     14.33 o 
   6   7   0       20.39       27.60      3.07 o 
   7   7   0      673.03      630.53     10.64 o 
   8   7   0      237.31      265.49      7.48 o 
   9   7   0        2.36        1.96      2.96 o 
  10   7   0      217.82      223.30      8.44 o 
  11   7   0      175.68      178.33      9.27 o 
  12   7   0        0.85       -0.23      5.98 o 
  13   7   0       27.75       31.80     11.10 o 
  14   7   0       44.74       37.79      8.15 o 
  15   7   0      132.60      106.56     11.53 o 
  16   7   0        9.61        7.56      6.82 o 
   0   8   0    11543.27    12246.47    146.72 o 
   1   8   0      213.38      243.50      6.55 o 
   2   8   0       77.00       97.57      4.77 o 
   3   8   0      102.57      100.59      4.97 o 
   4   8   0      304.04      394.88      8.34 o 
   5   8   0       46.77       31.19      3.52 o 
   6   8   0      216.28      180.40      7.61 o 
   7   8   0      481.90      470.25      9.19 o 
   8   8   0        2.14        6.92      2.89 o 
   9   8   0       38.38       41.90      4.92 o 
  10   8   0       17.21       16.50      4.29 o 
  11   8   0     1074.41     1023.55     25.15 o 
  12   8   0      211.84      200.77     14.23 o 
  13   8   0       56.53       44.76      8.74 o 
  14   8   0       89.52       77.80     10.05 o 
  15   8   0       46.22       49.04      8.76 o 
  16   8   0       80.82       84.74     18.53 o 
  17   8   0       43.59       55.60     21.99 o 
   1   9   0       23.70        2.71      1.93 o 
   2   9   0     1836.43     1891.85     22.77 o 
   3   9   0      336.77      318.46      7.81 o 
   4   9   0       47.17       68.80      4.43 o 
   5   9   0     1649.98     1853.27     24.67 o 
   6   9   0     2925.52     3039.39     31.54 o 
   7   9   0      110.60      121.60      6.31 o 
   8   9   0        0.90        5.61      2.83 o 
   9   9   0      116.42       83.28      6.21 o 
  10   9   0      445.19      420.50     13.44 o 
  11   9   0        0.02       -7.05      5.38 o 
  12   9   0       42.84       45.39     14.91 o 
  13   9   0       42.99       44.70      8.44 o 
  14   9   0      285.93      286.27     28.16 o 
  15   9   0       59.62       59.97      9.90 o 
  16   9   0       12.76        6.94     16.58 o 
   0  10   0        1.36        1.95      2.64 o 
   1  10   0       10.87       10.63      2.46 o 
   2  10   0      165.98      153.90      5.97 o 
   3  10   0       17.16       27.15      3.23 o 
   4  10   0     2679.91     2667.54     28.16 o 
   5  10   0     2504.55     2669.87     31.14 o 
   6  10   0      549.37      570.06     13.21 o 
   7  10   0       21.93        6.70      3.29 o 
   8  10   0      280.04      266.38     11.94 o 
   9  10   0       59.98       57.50      6.33 o 
  10  10   0        2.44       -0.86      4.57 o 
  11  10   0       38.31       28.27      9.79 o 
  12  10   0      104.14       93.55     18.71 o 
  13  10   0        0.00        2.56      5.88 o 
  14  10   0        2.41        7.36      7.81 o 
  15  10   0      473.34      496.72     20.53 o 
  16  10   0        1.72       25.34     17.85 o 
   1  11   0     1729.02     1747.31     20.16 o 
   2  11   0      237.44      216.52      6.74 o 
   3  11   0       11.78        9.39      3.04 o 
   4  11   0      303.91      281.32      8.20 o 
   5  11   0      572.17      523.76     11.93 o 
   6  11   0      932.59      924.01     17.68 o 
   7  11   0      138.21      164.90      9.27 o 
   8  11   0        9.34        4.43      5.15 o 
   9  11   0      235.05      237.05     11.46 o 
  10  11   0       72.90       62.22      8.79 o 
  11  11   0      254.94      268.57     21.79 o 
  12  11   0       69.40       61.58      9.17 o 
  13  11   0      134.59      142.00     12.43 o 
  14  11   0      149.94      177.71     26.14 o 
  15  11   0        0.30        9.36      9.97 o 
  16  11   0      226.14      263.72     34.93 o 
   0  12   0       51.71       81.43      7.14 o 
   1  12   0      629.39      627.88     11.09 o 
   2  12   0      957.56     1007.64     17.50 o 
   3  12   0      820.15      834.24     15.78 o 
   4  12   0       13.19        7.15      3.29 o 
   5  12   0       32.64       27.90      5.86 o 
   6  12   0       40.45       54.95      5.60 o 
   7  12   0      248.50      265.30     14.74 o 
   8  12   0      282.70      296.73     15.61 o 
   9  12   0        5.51        1.94      4.95 o 
  10  12   0       43.70       22.03      7.13 o 
  11  12   0      417.81      402.06     19.33 o 
  12  12   0       28.78       21.48      7.80 o 
  13  12   0       88.51      121.77     12.03 o 
  14  12   0      153.68      175.28     13.54 o 
  15  12   0       39.11       24.32     10.49 o 
   1  13   0     1140.77     1092.76     17.38 o 
   2  13   0       21.42       13.77      3.42 o 
   3  13   0     1299.91     1321.29     21.61 o 
   4  13   0      142.08      154.92      8.73 o 
   5  13   0      892.65      888.82     20.72 o 
   6  13   0       20.60       25.63      6.09 o 
   7  13   0       37.36       28.06      7.81 o 
   8  13   0       80.62       83.22      9.13 o 
   9  13   0       57.95       57.14      9.57 o 
  10  13   0      263.98      263.27     36.98 o 
  11  13   0      216.99      207.35     16.55 o 
  12  13   0      189.68      226.46     14.76 o 
  13  13   0        2.44        6.71      6.68 o 
  14  13   0      100.25       88.71     14.69 o 
  15  13   0        6.28       35.58     18.92 o 
   0  14   0     5087.13     4871.30     91.41 o 
   1  14   0      127.69       86.21      7.89 o 
   2  14   0      586.08      594.94     15.90 o 
   3  14   0        0.21        4.60      5.14 o 
   4  14   0      898.38      928.69     25.30 o 
   5  14   0      115.19       92.80      9.73 o 
   6  14   0      246.11      244.69     15.93 o 
   7  14   0        0.01        1.32      6.13 o 
   8  14   0      842.56      791.03     23.01 o 
   9  14   0      238.94      280.21     16.00 o 
  10  14   0       37.55       19.65     11.93 o 
  11  14   0       11.07       20.08      7.23 o 
  12  14   0        3.98        8.76      6.69 o 
  13  14   0       83.36      126.82     12.28 o 
  14  14   0        7.21       19.81     12.65 o 
   1  15   0     2060.01     1964.57     41.95 o 
   2  15   0      200.05      171.17     13.68 o 
   3  15   0       65.36       58.45     10.31 o 
   4  15   0       26.05       32.17      8.15 o 
   5  15   0       14.24       18.71      8.22 o 
   6  15   0        0.08       -4.90      5.90 o 
   7  15   0      389.28      392.15     19.78 o 
   8  15   0      503.04      523.55     20.09 o 
   9  15   0       45.80       31.48      7.65 o 
  10  15   0      295.22      326.47     23.76 o 
  11  15   0       46.84       67.42     14.67 o 
  12  15   0        2.11        8.37      7.11 o 
  13  15   0       73.33       84.64     14.33 o 
   0  16   0       53.10       52.23     28.13 o 
   1  16   0      222.09      260.85     27.34 o 
   2  16   0      881.89      919.85     27.46 o 
   3  16   0        2.44       -8.44      8.71 o 
   4  16   0       59.82       60.56     10.44 o 
   5  16   0       54.34       48.41      9.83 o 
   6  16   0       61.98       59.41     10.28 o 
   7  16   0       63.63       36.91      9.15 o 
   8  16   0      208.65      261.35     15.94 o 
   9  16   0      562.06      564.83     21.97 o 
  10  16   0        0.11       14.15      7.41 o 
  11  16   0       88.86       82.95     10.85 o 
  12  16   0      113.13      145.09     17.06 o 
   1  17   0       22.20       20.88      7.57 o 
   2  17   0      220.46      198.16     14.52 o 
   3  17   0        5.90        7.24      6.59 o 
   4  17   0        2.89       -1.19      5.75 o 
   5  17   0      289.15      258.85     17.48 o 
   6  17   0        9.42        8.82      7.22 o 
   7  17   0      229.20      223.24     17.14 o 
   8  17   0       33.26       33.33      8.44 o 
   9  17   0       65.14       61.77      9.88 o 
  10  17   0        0.06       17.51      7.94 o 
  11  17   0       40.99       35.33     11.48 o 
   0  18   0      867.09      899.54     40.22 o 
   1  18   0      190.13      193.53     19.18 o 
   2  18   0       33.42       29.39     13.23 o 
   3  18   0        0.96       -1.36      6.27 o 
   4  18   0       10.62        9.93      7.54 o 
   5  18   0       45.37       45.86     12.24 o 
   6  18   0       88.46      102.52     13.18 o 
   7  18   0       57.29       58.09     12.19 o 
   8  18   0      645.66      633.62     23.75 o 
   9  18   0      298.99      278.30     16.85 o 
  10  18   0      251.40      261.03     30.07 o 
   1  19   0      623.54      623.26     24.47 o 
   2  19   0      153.04      207.58     15.91 o 
   3  19   0        0.79        6.64      7.25 o 
   4  19   0       19.60       22.74     17.18 o 
   5  19   0       53.88       33.92     11.48 o 
   6  19   0      182.14      184.26     16.65 o 
   7  19   0      204.10      209.97     14.72 o 
   8  19   0       26.01       23.01      8.66 o 
   9  19   0      537.66      494.19     28.66 o 
   0  20   0      150.11      151.77     20.88 o 
   1  20   0      117.47      115.41     14.88 o 
   2  20   0       84.61       93.53     12.13 o 
   3  20   0      729.98      713.49     27.14 o 
   4  20   0       51.78       51.68     10.90 o 
   5  20   0       69.50       62.57     22.51 o 
   6  20   0      187.13      148.36     16.45 o 
   7  20   0       21.31       36.79      8.86 o 
   8  20   0      595.11      656.10     29.07 o 
   1  21   0       30.19       31.15      9.26 o 
   2  21   0      553.77      598.59     32.41 o 
   3  21   0       65.54       40.68     14.04 o 
   4  21   0       17.50       21.54      9.56 o 
   5  21   0      160.14      178.06     16.18 o 
   6  21   0       92.75      115.97     12.42 o 
   0  22   0        8.16       -0.65     11.75 o 
   1  22   0       21.96       18.55      9.44 o 
   2  22   0       18.53       22.74     10.09 o 
   3  22   0       15.29       28.50     12.50 o 
 -18   1   1      174.92      189.43     17.24 o 
 -17   1   1       87.92       87.58     22.81 o 
 -16   1   1      379.20      405.83     22.47 o 
 -15   1   1      204.13      166.30     15.79 o 
 -14   1   1       52.88       32.14      9.54 o 
 -13   1   1      125.00      150.29     14.37 o 
 -12   1   1      100.76       93.54      7.73 o 
 -11   1   1      989.34     1012.47     18.20 o 
 -10   1   1      334.29      295.13      7.77 o 
  -9   1   1      526.20      595.43      9.78 o 
  -8   1   1       11.93        5.08      2.08 o 
  -7   1   1      118.00      161.96      5.01 o 
  -6   1   1     1213.95     1408.19     15.35 o 
  -5   1   1       75.44       92.72      3.83 o 
  -4   1   1      732.03      801.04     11.67 o 
  -3   1   1    10459.86    10057.13     88.16 o 
  -2   1   1     1439.68     1571.47     15.78 o 
  -1   1   1     7450.41     7070.87     57.98 o 
   0   1   1      150.52      118.51      4.09 o 
   1   1   1     9829.06     9077.47     78.71 o 
   2   1   1     2762.85     2887.65     23.48 o 
   3   1   1      303.92      281.62      4.85 o 
   4   1   1      197.30      210.56      4.63 o 
   5   1   1     2695.87     2699.57     23.59 o 
   6   1   1       17.64       34.73      2.33 o 
   7   1   1     3214.04     3357.40     27.68 o 
   8   1   1     1230.30     1369.91     14.97 o 
   9   1   1      171.86      143.00      5.13 o 
  10   1   1     1592.31     1589.35     17.99 o 
  11   1   1     6820.70     6557.15     62.88 o 
  12   1   1      964.59      957.60     19.98 o 
  13   1   1      174.62      192.96      9.40 o 
  14   1   1        2.51        3.89      5.58 o 
  15   1   1       82.99       59.54     12.02 o 
 -18   2   1       16.38       28.91     10.12 o 
 -17   2   1        7.11       16.00      8.89 o 
 -16   2   1        0.23       13.40      8.45 o 
 -15   2   1       90.66      103.35     13.46 o 
 -14   2   1      356.91      342.55     20.35 o 
 -13   2   1       17.48        7.38      8.52 o 
 -12   2   1     1700.62     1630.89     31.77 o 
 -11   2   1      362.36      389.46      9.89 o 
 -10   2   1     1199.67     1181.43     15.32 o 
  -9   2   1      147.73      124.37      4.87 o 
  -8   2   1       23.53       39.61      2.94 o 
  -7   2   1      193.75      182.00      5.51 o 
  -6   2   1     3100.91     3425.52     30.45 o 
  -5   2   1     1253.07     1357.54     15.10 o 
  -4   2   1     1126.24     1039.41     13.46 o 
  -3   2   1    10810.35    10324.25     97.05 o 
  -2   2   1        1.42       -0.54      1.18 o 
  -1   2   1     1452.71     1463.00     19.50 o 
   0   2   1    11757.16    11165.41    116.30 o 
   1   2   1     8379.11     7984.31    111.20 o 
   2   2   1    14812.06    14183.41    129.09 o 
   3   2   1        0.04       -0.69      1.36 o 
   4   2   1      764.31      866.91     10.98 o 
   5   2   1       24.63       27.98      2.53 o 
   6   2   1       54.47       56.89      2.84 o 
   7   2   1     1889.31     1917.68     18.17 o 
   8   2   1      755.63      781.46     10.59 o 
   9   2   1        7.05        5.42      2.29 o 
  10   2   1        7.30        9.39      2.85 o 
  11   2   1      737.12      713.01     14.89 o 
  12   2   1      217.96      197.03      9.17 o 
  13   2   1       26.45       17.34      6.49 o 
  14   2   1       65.21       67.74      8.76 o 
  15   2   1       18.87       14.14      6.44 o 
 -18   3   1        5.69       10.88      8.83 o 
 -17   3   1      206.01      188.51     17.21 o 
 -16   3   1      202.20      206.94     17.51 o 
 -15   3   1      235.98      248.76     18.46 o 
 -14   3   1       13.39       20.82      8.28 o 
 -13   3   1      244.35      246.24     14.86 o 
 -12   3   1      210.41      209.43     12.18 o 
 -11   3   1      247.09      250.02      8.22 o 
 -10   3   1      659.67      605.09     11.37 o 
  -9   3   1     1146.82     1125.96     14.11 o 
  -8   3   1      108.27      110.96      4.34 o 
  -7   3   1     1146.15     1285.14     15.49 o 
  -6   3   1      600.18      749.08     10.81 o 
  -5   3   1      317.87      330.39      6.73 o 
  -4   3   1     1307.80     1257.67     16.81 o 
  -3   3   1       38.55       35.36      2.98 o 
  -2   3   1     4718.02     4596.53     47.87 o 
  -1   3   1     2072.40     1972.66     26.41 o 
   0   3   1      752.08      708.08      9.79 o 
   1   3   1     7401.61     7733.78     81.21 o 
   2   3   1      234.67      221.05      7.82 o 
   3   3   1      402.63      429.72      7.55 o 
   4   3   1      903.67      872.47     11.06 o 
   5   3   1     2825.63     2866.13     26.38 o 
   6   3   1      304.76      272.23      5.86 o 
   7   3   1      382.20      379.50      8.77 o 
   8   3   1      241.40      224.01      7.04 o 
   9   3   1       72.61       72.29      4.20 o 
  10   3   1     2542.00     2619.90     27.29 o 
  11   3   1     5453.78     5280.78     56.44 o 
  12   3   1        2.74        1.48      3.14 o 
  13   3   1       11.11        7.10      4.20 o 
  14   3   1      254.35      267.18     13.95 o 
  15   3   1       73.60       62.55      8.66 o 
 -18   4   1      123.18      136.88     15.29 o 
 -17   4   1       18.03       11.59      8.80 o 
 -16   4   1      288.38      336.72     39.55 o 
 -15   4   1       30.53       11.71      7.55 o 
 -14   4   1      368.53      380.48     21.54 o 
 -13   4   1       10.20       15.62      6.61 o 
 -12   4   1     4148.84     3997.18     71.93 o 
 -11   4   1        6.61        4.32      3.49 o 
 -10   4   1      154.08      155.64      6.03 o 
  -9   4   1      182.13      215.95      6.41 o 
  -8   4   1      360.01      364.72      7.88 o 
  -7   4   1      840.43     1033.19     13.16 o 
  -6   4   1    10639.66    11009.11     94.55 o 
  -5   4   1     4648.59     4816.90     46.55 o 
  -4   4   1      931.85      924.89     13.59 o 
  -3   4   1       31.30       19.95      2.50 o 
  -2   4   1      214.35      188.11      7.29 o 
  -1   4   1    13806.34    13038.81    139.28 o 
   0   4   1     5949.62     6209.93     60.58 o 
   1   4   1      819.78      786.93     11.83 o 
   2   4   1     1915.11     2159.80     31.14 o 
   3   4   1       20.11       19.18      2.58 o 
   4   4   1      162.95      151.37      5.82 o 
   5   4   1     1424.38     1519.79     16.23 o 
   6   4   1      193.69      247.97      5.79 o 
   7   4   1      529.60      520.74     10.18 o 
   8   4   1     3023.93     3053.60     29.26 o 
   9   4   1      567.50      591.59     10.57 o 
  10   4   1      276.17      308.52      9.03 o 
  11   4   1       16.11       11.03      4.64 o 
  12   4   1      249.66      221.64      9.17 o 
  13   4   1      203.01      214.93     10.89 o 
  14   4   1     1188.39     1160.61     29.45 o 
  15   4   1       36.25       22.27      9.16 o 
  16   4   1       27.11       13.43     18.34 o 
 -18   5   1       22.52       18.21      9.65 o 
 -17   5   1       26.06       34.34     10.22 o 
 -16   5   1        6.84        7.20      8.21 o 
 -15   5   1      255.79      259.55     22.79 o 
 -14   5   1       76.64       55.83      9.41 o 
 -13   5   1       15.52        9.71      6.52 o 
 -12   5   1      123.04      118.37     11.14 o 
 -11   5   1     3846.75     3644.11     46.83 o 
 -10   5   1     2938.31     3051.87     31.05 o 
  -9   5   1     1118.78     1088.41     14.28 o 
  -8   5   1      105.29      100.32      4.55 o 
  -7   5   1     3333.53     3408.27     32.71 o 
  -6   5   1     5546.77     5929.25     74.57 o 
  -5   5   1     1943.78     1880.63     22.26 o 
  -4   5   1      111.33      168.50      4.93 o 
  -3   5   1      388.32      360.84      7.59 o 
  -2   5   1      653.83      601.11     11.75 o 
  -1   5   1     9322.04     9152.90    100.72 o 
   0   5   1    15664.33    14819.90    138.73 o 
   1   5   1     7156.96     6987.73     68.14 o 
   2   5   1       67.50       87.76      8.29 o 
   3   5   1      128.85      113.51      4.84 o 
   4   5   1     9898.99    10055.66     77.87 o 
   5   5   1     1358.58     1487.99     16.38 o 
   6   5   1      969.89      867.04     15.67 o 
   7   5   1       74.00       69.32      3.97 o 
   8   5   1      166.89      166.24      6.00 o 
   9   5   1     1129.04     1079.02     17.27 o 
  10   5   1      352.16      344.68     10.24 o 
  11   5   1      132.23      135.76      7.75 o 
  12   5   1      162.97      174.27      8.26 o 
  13   5   1      161.18      191.67     10.68 o 
  14   5   1       35.76       36.14      7.74 o 
  15   5   1       10.74       15.32      8.70 o 
  16   5   1      126.36      128.44     27.47 o 
  17   5   1      122.01      163.90     31.16 o 
 -17   6   1       15.28        5.63      8.54 o 
 -16   6   1      131.02      111.80     14.52 o 
 -15   6   1      186.26      175.75     14.06 o 
 -14   6   1      137.81      122.88     12.03 o 
 -13   6   1      295.87      287.77     16.28 o 
 -12   6   1      463.81      407.25     17.69 o 
 -11   6   1      254.58      259.57     11.89 o 
 -10   6   1     5472.91     5486.97     54.79 o 
  -9   6   1     3749.27     3765.21     34.56 o 
  -8   6   1     2056.99     2081.06     22.03 o 
  -7   6   1     1617.81     1771.19     19.87 o 
  -6   6   1     3175.54     3327.86     33.04 o 
  -5   6   1      243.57      310.56      8.85 o 
  -4   6   1     1785.52     1797.02     21.48 o 
  -3   6   1      294.86      301.63      6.77 o 
  -2   6   1       26.78       23.27      3.98 o 
  -1   6   1     1166.31     1095.77     16.21 o 
   0   6   1     1724.68     1698.95     20.98 o 
   1   6   1     3302.97     3455.91     34.78 o 
   2   6   1      128.78      138.92      5.37 o 
   3   6   1     3372.87     3382.86     33.03 o 
   4   6   1     1240.04     1359.36     16.33 o 
   5   6   1     2309.55     2217.67     23.25 o 
   6   6   1      384.97      434.33      9.38 o 
   7   6   1     1352.50     1349.45     16.87 o 
   8   6   1        7.76       -1.81      2.50 o 
   9   6   1     2071.88     1981.24     24.41 o 
  10   6   1      116.86      125.98      7.06 o 
  11   6   1      691.03      668.10     14.56 o 
  12   6   1      236.06      228.43     10.71 o 
  13   6   1        5.03        2.96      5.00 o 
  14   6   1      169.72      179.47     12.08 o 
  15   6   1       10.30       24.40     10.63 o 
  16   6   1      112.21      139.21     28.13 o 
  17   6   1      152.76       97.94     26.53 o 
 -17   7   1       38.96       50.33     11.46 o 
 -16   7   1        1.31        2.82      7.79 o 
 -15   7   1       19.01       21.64      7.79 o 
 -14   7   1       74.76       63.08      9.63 o 
 -13   7   1      392.86      416.15     18.81 o 
 -12   7   1      344.75      362.82     16.98 o 
 -11   7   1      629.18      574.66     39.36 o 
 -10   7   1        0.35        1.47      3.30 o 
  -9   7   1      427.99      464.06     10.25 o 
  -8   7   1       35.94       37.80      3.64 o 
  -7   7   1     1120.44     1055.34     14.62 o 
  -6   7   1       35.17       52.94      4.04 o 
  -5   7   1      576.39      521.67     10.42 o 
  -4   7   1     1312.36     1339.50     18.90 o 
  -3   7   1     4240.07     4508.15     47.04 o 
  -2   7   1      223.31      302.71      7.10 o 
  -1   7   1       42.13       49.78      4.49 o 
   0   7   1      938.02      999.17     14.54 o 
   1   7   1      374.21      486.45      8.20 o 
   2   7   1      380.08      399.65      7.86 o 
   3   7   1      277.21      314.41      7.62 o 
   4   7   1     3305.45     3234.02     33.12 o 
   5   7   1        6.96       14.66      2.58 o 
   6   7   1     5160.37     5279.23     46.32 o 
   7   7   1      181.18      171.47      6.11 o 
   8   7   1     1889.95     1752.71     26.06 o 
   9   7   1      930.34      965.17     17.05 o 
  10   7   1      430.55      405.71     11.32 o 
  11   7   1       22.72       20.89      6.20 o 
  12   7   1      386.55      363.12     13.38 o 
  13   7   1       58.91       47.21      8.02 o 
  14   7   1      129.42      140.32     11.90 o 
  15   7   1      110.84      106.25     25.06 o 
  16   7   1      199.32      180.93     31.36 o 
  17   7   1        4.40       17.65     18.14 o 
 -17   8   1       21.57       23.06      9.55 o 
 -16   8   1       88.29       78.73     11.35 o 
 -15   8   1       92.42       75.39     10.58 o 
 -14   8   1       77.81       96.98     11.40 o 
 -13   8   1        4.81        4.90      6.26 o 
 -12   8   1      244.44      276.55     17.23 o 
 -11   8   1      526.27      494.60     19.52 o 
 -10   8   1      321.72      284.46     13.36 o 
  -9   8   1       14.82        9.88      3.24 o 
  -8   8   1      559.42      535.22     11.06 o 
  -7   8   1       67.34       82.64      4.92 o 
  -6   8   1     3559.42     3575.73     34.78 o 
  -5   8   1       61.18       37.99      3.39 o 
  -4   8   1     1389.35     1400.47     19.15 o 
  -3   8   1        0.09       -0.32      1.82 o 
  -2   8   1      510.66      526.44      9.61 o 
  -1   8   1       10.39        2.32      1.84 o 
   0   8   1     2316.11     2709.10     25.99 o 
   1   8   1      155.13      138.08      4.71 o 
   2   8   1      216.28      342.00      7.95 o 
   3   8   1     1470.25     1493.16     18.84 o 
   4   8   1      533.95      689.71     11.94 o 
   5   8   1      362.10      366.22      8.52 o 
   6   8   1      656.07      749.68     12.01 o 
   7   8   1     8997.53     9248.38     79.99 o 
   8   8   1      211.34      162.95      7.11 o 
   9   8   1      387.12      335.85     13.48 o 
  10   8   1        0.56       -3.27      2.88 o 
  11   8   1      579.57      563.21     14.56 o 
  12   8   1      119.22      117.78     12.21 o 
  13   8   1      746.10      740.18     22.79 o 
  14   8   1      248.17      276.59     19.19 o 
  15   8   1       18.71        0.94     15.56 o 
  16   8   1      106.36      101.17     26.86 o 
  17   8   1      642.66      767.02     55.56 o 
 -17   9   1      113.79      104.77     14.66 o 
 -16   9   1        1.53        1.35      7.23 o 
 -15   9   1      446.80      432.50     20.16 o 
 -14   9   1        4.05       10.39      6.82 o 
 -13   9   1       12.44        9.34      6.03 o 
 -12   9   1       15.34       11.91      6.49 o 
 -11   9   1      496.51      450.02     20.83 o 
 -10   9   1     1836.73     1709.56     39.02 o 
  -9   9   1     2620.70     2593.38     42.84 o 
  -8   9   1      248.76      261.36     10.44 o 
  -7   9   1     1187.03     1214.05     17.33 o 
  -6   9   1      355.63      332.40      9.38 o 
  -5   9   1      250.34      251.77      7.37 o 
  -4   9   1     1385.50     1687.22     20.50 o 
  -3   9   1      918.47      833.87     14.19 o 
  -2   9   1      386.73      305.26      8.13 o 
  -1   9   1       98.03       92.24      5.56 o 
   0   9   1     4505.24     4520.17     43.90 o 
   1   9   1       32.05       32.20      3.41 o 
   2   9   1     2364.80     2378.67     25.74 o 
   3   9   1       69.57       49.51      3.81 o 
   4   9   1     3504.36     3595.32     39.92 o 
   5   9   1      113.42       90.08      6.28 o 
   6   9   1       77.35       94.41      5.37 o 
   7   9   1     1029.89      955.53     15.40 o 
   8   9   1       56.44       51.23      4.85 o 
   9   9   1      911.84      910.75     17.88 o 
  10   9   1      448.72      425.50     15.72 o 
  11   9   1      173.19      178.77      9.51 o 
  12   9   1      355.19      382.57     16.46 o 
  13   9   1       11.15       11.36      6.43 o 
  14   9   1      126.83      127.14     22.93 o 
  15   9   1      253.36      267.00     34.52 o 
  16   9   1      238.55      183.35     31.94 o 
 -16  10   1      213.83      214.35     15.68 o 
 -15  10   1       24.27       31.27     13.60 o 
 -14  10   1       10.81       24.69      7.83 o 
 -13  10   1       65.67       54.38     10.21 o 
 -12  10   1     1128.12     1079.91     30.87 o 
 -11  10   1        0.04        0.93      5.95 o 
 -10  10   1      578.86      540.38     20.35 o 
  -9  10   1     1015.75     1024.55     23.10 o 
  -8  10   1     1770.83     1802.94     31.22 o 
  -7  10   1     1038.00     1028.67     18.26 o 
  -6  10   1     1065.07     1069.77     16.77 o 
  -5  10   1      123.82      116.40      6.12 o 
  -4  10   1      850.21      916.22     15.20 o 
  -3  10   1        0.43        3.44      2.34 o 
  -2  10   1      444.15      483.35     10.82 o 
  -1  10   1     2622.71     2678.14     30.27 o 
   0  10   1       79.51       87.60      4.69 o 
   1  10   1      248.34      206.62      6.64 o 
   2  10   1       16.88       11.42      2.51 o 
   3  10   1     1229.46     1292.10     17.71 o 
   4  10   1      521.37      516.49     11.86 o 
   5  10   1      126.31      122.93      6.82 o 
   6  10   1      117.30      141.39      6.14 o 
   7  10   1        8.75        3.23      3.04 o 
   8  10   1     1560.73     1576.32     23.81 o 
   9  10   1      621.12      579.72     17.63 o 
  10  10   1       14.09        9.32      4.22 o 
  11  10   1      144.68      150.96     10.32 o 
  12  10   1       44.64       46.33     11.25 o 
  13  10   1      338.88      383.14     16.51 o 
  14  10   1        0.26        1.97      8.11 o 
  15  10   1      145.23      109.53     26.41 o 
  16  10   1      106.67      114.19     27.02 o 
 -16  11   1       31.71       32.36      9.14 o 
 -15  11   1       33.44       20.19      8.30 o 
 -14  11   1       57.83       73.09     10.67 o 
 -13  11   1      336.15      343.09     21.39 o 
 -12  11   1        0.51       -2.43      5.46 o 
 -11  11   1      200.29      230.10     15.04 o 
 -10  11   1      115.69       97.42     10.76 o 
  -9  11   1       13.02        8.67      6.05 o 
  -8  11   1       71.88       53.51      7.59 o 
  -7  11   1       49.64       45.37      6.11 o 
  -6  11   1     2367.05     2420.29     31.73 o 
  -5  11   1       26.14       31.62      4.01 o 
  -4  11   1     1584.23     1484.06     20.26 o 
  -3  11   1      765.81      847.71     13.70 o 
  -2  11   1     1595.11     1627.47     20.30 o 
  -1  11   1      558.10      515.01     10.30 o 
   0  11   1      189.33      182.59      7.00 o 
   1  11   1     1116.66     1225.16     17.43 o 
   2  11   1      700.51      714.73     12.72 o 
   3  11   1       83.73       79.07      4.93 o 
   4  11   1      290.76      307.54      9.29 o 
   5  11   1      150.93      148.26      8.77 o 
   6  11   1     1889.66     1776.42     39.74 o 
   7  11   1       16.98        5.68      3.17 o 
   8  11   1      307.20      288.78      9.59 o 
   9  11   1       11.60        7.15      4.06 o 
  10  11   1       33.99       25.24      5.56 o 
  11  11   1      251.11      251.12     14.04 o 
  12  11   1      306.17      325.14     19.05 o 
  13  11   1       13.27        6.67      8.49 o 
  14  11   1        4.05       -1.60     15.52 o 
  15  11   1      283.92      326.62     38.37 o 
 -15  12   1      272.58      308.15     18.13 o 
 -14  12   1       11.94        7.57      7.37 o 
 -13  12   1        2.12        0.85      6.36 o 
 -12  12   1       23.80       14.36      9.35 o 
 -11  12   1      212.14      201.49     14.31 o 
 -10  12   1       12.00       25.42      7.57 o 
  -9  12   1      168.30      158.94     15.54 o 
  -8  12   1      102.34      112.18     11.59 o 
  -7  12   1      106.88      100.81      9.69 o 
  -6  12   1        9.09       -1.13      4.12 o 
  -5  12   1     1158.97     1141.96     20.80 o 
  -4  12   1      165.64      167.98      8.62 o 
  -3  12   1     2004.73     2001.66     25.11 o 
  -2  12   1     1036.40     1033.41     19.25 o 
  -1  12   1      309.67      291.12      8.20 o 
   0  12   1     1530.74     1502.05     19.57 o 
   1  12   1        0.08        0.36      2.91 o 
   2  12   1      417.12      361.08      9.52 o 
   3  12   1      230.57      247.21      8.82 o 
   4  12   1       32.47       45.36      5.65 o 
   5  12   1       24.90       21.42      4.44 o 
   6  12   1      645.22      598.06     17.68 o 
   7  12   1      928.67      921.67     16.76 o 
   8  12   1      591.22      550.55     14.53 o 
   9  12   1      568.67      598.91     17.37 o 
  10  12   1       18.46        5.23      5.93 o 
  11  12   1      261.40      246.56     18.33 o 
  12  12   1       79.73       79.09     14.21 o 
  13  12   1        2.88       10.43      8.23 o 
  14  12   1       69.38       84.63     24.20 o 
  15  12   1       45.30       67.27     22.23 o 
 -15  13   1      110.25       91.59     11.92 o 
 -14  13   1      165.28      168.31     14.50 o 
 -13  13   1        4.09        4.18      7.78 o 
 -12  13   1        3.60        1.91      6.40 o 
 -11  13   1      243.63      255.71     35.39 o 
 -10  13   1       98.02       74.39     16.73 o 
  -9  13   1      103.70       96.46     13.87 o 
  -8  13   1       70.73       71.66     10.21 o 
  -7  13   1       55.58       34.63      7.97 o 
  -6  13   1      174.42      240.10     18.31 o 
  -5  13   1       12.38        9.24      4.86 o 
  -4  13   1       10.36       21.31      5.01 o 
  -3  13   1      280.94      249.62     12.56 o 
  -2  13   1        7.68        2.81      3.17 o 
  -1  13   1      268.43      261.88      9.18 o 
   0  13   1      243.34      241.24      8.72 o 
   1  13   1     1662.46     1674.31     25.54 o 
   2  13   1        0.89        1.78      3.47 o 
   3  13   1      443.62      391.80     12.08 o 
   4  13   1       34.32       33.37      5.88 o 
   5  13   1      762.10      693.02     16.28 o 
   6  13   1      138.49      126.80      8.62 o 
   7  13   1        6.01        9.23      4.18 o 
   8  13   1      615.59      587.40     17.26 o 
   9  13   1       21.71       29.13      6.69 o 
  10  13   1        9.34       17.98      6.94 o 
  11  13   1       55.84       52.70      9.37 o 
  12  13   1      302.74      259.65     72.04 o 
  13  13   1      105.52       88.85     23.83 o 
  14  13   1      209.06      250.09     34.60 o 
 -14  14   1        0.85        2.50      7.43 o 
 -13  14   1      174.33      182.75     17.89 o 
 -12  14   1      114.24       89.88     11.54 o 
 -11  14   1      402.92      401.01     19.20 o 
 -10  14   1        4.16        5.25      6.29 o 
  -9  14   1       52.54       56.43     11.31 o 
  -8  14   1       10.99       23.32      8.80 o 
  -7  14   1        0.53        7.46      6.97 o 
  -6  14   1      506.98      495.90     21.11 o 
  -5  14   1       35.34       32.67      8.09 o 
  -4  14   1      127.49      123.66     10.45 o 
  -3  14   1      146.22      146.90      9.42 o 
  -2  14   1      344.11      413.45     22.05 o 
  -1  14   1     1113.69     1065.27     26.17 o 
   0  14   1      144.59      160.95      9.73 o 
   1  14   1      195.80      212.10     10.27 o 
   2  14   1      913.98      952.56     20.44 o 
   3  14   1       80.13       71.89      7.00 o 
   4  14   1     1197.80     1152.92     23.18 o 
   5  14   1       50.76       43.12      6.53 o 
   6  14   1      341.66      328.34     15.68 o 
   7  14   1        0.04        2.73      4.75 o 
   8  14   1        9.93       16.85      7.88 o 
   9  14   1        1.49        1.68      5.51 o 
  10  14   1       31.10       35.40      7.79 o 
  11  14   1      210.41      204.74     17.81 o 
  12  14   1       41.22       42.32     10.95 o 
  13  14   1      112.78      142.12     27.47 o 
  14  14   1        0.17        1.51     14.45 o 
 -13  15   1      100.36      108.80     12.54 o 
 -12  15   1        5.65       20.88      8.51 o 
 -11  15   1       18.17       38.73      8.91 o 
 -10  15   1      141.21      134.12     12.82 o 
  -9  15   1       17.41       11.30      8.78 o 
  -8  15   1      396.14      356.29     22.00 o 
  -7  15   1       32.60       23.36      8.09 o 
  -6  15   1       10.65       10.06      7.34 o 
  -5  15   1       61.35       61.60      9.77 o 
  -4  15   1      312.16      274.20     15.44 o 
  -3  15   1        1.26       -3.83      5.61 o 
  -2  15   1      214.92      203.54     12.33 o 
  -1  15   1       61.37       51.92      7.77 o 
   0  15   1      233.92      191.40     11.78 o 
   1  15   1        7.14        3.92      5.24 o 
   2  15   1      644.24      692.49     22.02 o 
   3  15   1        5.41        2.04      5.03 o 
   4  15   1        2.50        8.35      5.94 o 
   5  15   1       52.37       42.56      9.72 o 
   6  15   1       11.37        0.24      5.97 o 
   7  15   1       22.44        6.70      6.00 o 
   8  15   1       92.52       95.44      9.72 o 
   9  15   1        0.36       -2.45      5.83 o 
  10  15   1       48.28       41.71     10.06 o 
  11  15   1      121.21      148.56     16.10 o 
  12  15   1       17.25       56.50     20.88 o 
  13  15   1        6.45       10.36     14.58 o 
 -13  16   1        9.87       17.26      8.32 o 
 -12  16   1        3.55       13.77      9.89 o 
 -11  16   1      161.48      173.25     14.69 o 
 -10  16   1       22.26       21.53      7.91 o 
  -9  16   1       26.52       29.79      8.15 o 
  -8  16   1      128.51      132.53     15.62 o 
  -7  16   1       10.50        3.37      7.76 o 
  -6  16   1       20.34        5.92      7.16 o 
  -5  16   1      282.84      262.70     15.99 o 
  -4  16   1        2.43       -9.27      6.35 o 
  -3  16   1      103.33      127.55     12.02 o 
  -2  16   1       10.47       10.21      6.68 o 
  -1  16   1       63.77       49.61      9.01 o 
   0  16   1       39.14       47.65     14.86 o 
   1  16   1       17.75       27.18      7.73 o 
   2  16   1      206.06      227.04     14.77 o 
   3  16   1       24.26       15.05      7.52 o 
   4  16   1      122.79       88.95     22.14 o 
   5  16   1       17.00        7.10      6.56 o 
   6  16   1      122.27       88.15     13.46 o 
   7  16   1        7.42        5.41      5.72 o 
   8  16   1       37.48       28.75      7.35 o 
   9  16   1       68.42       73.35      9.78 o 
  10  16   1        5.72       -0.86      8.08 o 
  11  16   1       35.14       40.38     10.86 o 
  12  16   1      155.16      182.00     30.05 o 
 -12  17   1        2.94        3.59      7.83 o 
 -11  17   1        0.32       13.91      8.06 o 
 -10  17   1       10.45        3.05      8.75 o 
  -9  17   1        3.48        9.46      7.29 o 
  -8  17   1      154.31      121.15     15.53 o 
  -7  17   1       94.32       94.31     16.01 o 
  -6  17   1       73.89       70.68     10.75 o 
  -5  17   1       38.72       44.51      9.08 o 
  -4  17   1       25.40       22.26      7.87 o 
  -3  17   1       25.62       32.97      8.38 o 
  -2  17   1       10.02       11.18      7.08 o 
  -1  17   1       24.19       23.83      9.45 o 
   0  17   1       90.51       57.59     12.61 o 
   1  17   1      330.82      313.94     21.70 o 
   2  17   1       59.03       61.99     12.30 o 
   3  17   1        3.65       -1.39      6.39 o 
   4  17   1        9.29        3.40      7.27 o 
   5  17   1       99.88       74.10     11.21 o 
   6  17   1       54.59       76.87      9.89 o 
   7  17   1        0.70       -3.57      5.50 o 
   8  17   1        6.56        8.42      6.71 o 
   9  17   1        7.75       14.69      9.33 o 
  10  17   1      208.46      201.62     21.58 o 
  11  17   1      476.80      566.51     45.45 o 
 -11  18   1       16.38       12.94      8.13 o 
 -10  18   1       47.04       77.61     11.65 o 
  -9  18   1        3.15       14.68      8.04 o 
  -8  18   1        0.03        5.89      8.80 o 
  -7  18   1       53.06       41.39     10.69 o 
  -6  18   1      163.52      167.11     16.07 o 
  -5  18   1      114.39      126.73     13.97 o 
  -4  18   1        0.05        8.30      7.14 o 
  -3  18   1        8.62        6.11      6.99 o 
  -2  18   1       51.03       31.81      8.75 o 
  -1  18   1        3.10       -3.06      6.62 o 
   0  18   1       27.52       22.53     15.57 o 
   1  18   1        0.49        3.89      6.83 o 
   2  18   1        9.14       17.02      7.46 o 
   3  18   1       28.42       38.16      9.00 o 
   4  18   1      135.93      122.09     12.96 o 
   5  18   1        1.31        1.29      6.91 o 
   6  18   1      104.73      107.18     12.89 o 
   7  18   1      113.39      114.85     10.81 o 
   8  18   1      146.10      141.05     16.17 o 
   9  18   1        4.45       18.81     10.13 o 
  10  18   1        4.07       16.21     15.72 o 
  -9  19   1        2.33       12.58      8.20 o 
  -8  19   1       52.52       59.95     23.57 o 
  -7  19   1       49.65       20.57     14.28 o 
  -6  19   1      622.61      705.43     29.38 o 
  -5  19   1       58.82       60.94     14.58 o 
  -4  19   1      202.16      271.13     17.74 o 
  -3  19   1      166.77      185.99     15.38 o 
  -2  19   1      367.43      404.30     21.38 o 
  -1  19   1        4.56       14.18      7.21 o 
   0  19   1       41.67       45.64     15.52 o 
   1  19   1       14.19       19.05      8.33 o 
   2  19   1        0.41       -0.06      6.92 o 
   3  19   1        8.91       14.64      8.18 o 
   4  19   1      101.79       67.61     12.17 o 
   5  19   1       46.93       67.79     17.48 o 
   6  19   1      227.78      280.78     43.67 o 
   7  19   1        8.02       20.66      9.78 o 
   8  19   1      123.44      145.44     16.77 o 
   9  19   1       20.19       27.39     17.24 o 
  -8  20   1      106.47      123.33     13.19 o 
  -7  20   1      284.40      292.78     30.48 o 
  -6  20   1       75.95       93.02     24.86 o 
  -5  20   1       67.75       62.69     12.11 o 
  -4  20   1      137.28      147.65     14.91 o 
  -3  20   1       76.86       85.50     17.23 o 
  -2  20   1      110.80      118.64     13.57 o 
  -1  20   1      193.68      223.57     16.81 o 
   0  20   1       78.91      116.57     13.37 o 
   1  20   1       86.10      116.57     13.37 o 
   2  20   1      418.38      389.83     20.85 o 
   3  20   1      290.03      280.17     18.38 o 
   4  20   1      101.60      111.87     15.48 o 
   5  20   1       42.96       63.98     11.47 o 
   6  20   1        7.72       20.96      8.84 o 
   7  20   1      111.17      140.43     16.72 o 
   8  20   1       25.31       26.49     18.10 o 
  -6  21   1      320.39      335.93     22.05 o 
  -5  21   1      107.99      120.00     15.79 o 
  -4  21   1       20.98       27.87     12.25 o 
  -3  21   1       52.79       25.65     10.63 o 
  -2  21   1       16.04       20.52      9.35 o 
  -1  21   1      109.00       80.33     12.22 o 
   0  21   1        9.73       16.54      9.51 o 
   1  21   1        0.30        8.05      8.96 o 
   2  21   1       66.97       60.79     11.91 o 
   3  21   1        0.73       12.80      8.62 o 
   4  21   1        2.59        0.03      8.45 o 
   5  21   1       97.13      135.24     14.35 o 
   6  21   1       77.65       68.70     13.03 o 
  -3  22   1      191.90      179.35     16.74 o 
  -2  22   1        4.40        6.66      8.94 o 
  -1  22   1       18.73        6.17     13.63 o 
   0  22   1      356.66      396.78     21.95 o 
   1  22   1       26.23       47.44     11.42 o 
   2  22   1        5.66        5.83      8.76 o 
 -18   0   2      619.83      674.73     44.26 o 
 -17   0   2      213.95      270.32     30.18 o 
 -16   0   2       38.76       34.97     15.23 o 
 -15   0   2      392.47      424.76     33.53 o 
 -14   0   2      815.48      810.09     45.41 o 
 -13   0   2      193.94      206.12     30.97 o 
 -12   0   2       10.03        7.22      6.66 o 
 -11   0   2       11.12        3.04      3.99 o 
 -10   0   2     1092.07     1172.49     32.34 o 
  -9   0   2     1432.36     1423.99     25.82 o 
  -8   0   2       45.10       54.63      5.37 o 
  -7   0   2    10451.44    10789.32    120.36 o 
  -6   0   2    23117.73    24205.33    253.62 o 
  -5   0   2     3684.35     3469.78     52.80 o 
  -4   0   2    25109.23    23603.35    302.11 o 
  -3   0   2     6478.00     5851.79     79.03 o 
  -2   0   2     5093.86     4980.31     54.04 o 
  -1   0   2      533.19      488.75      8.50 o 
   0   0   2     2649.37     2518.67     74.36 o 
   1   0   2    20350.75    18550.39    213.81 o 
   2   0   2     8482.71     8482.88     90.44 o 
   3   0   2    10062.51     9484.19    102.02 o 
   4   0   2      912.43      876.48     13.77 o 
   5   0   2     1222.03     1306.40     19.38 o 
   6   0   2      306.94      479.19      9.53 o 
   7   0   2        2.94        1.63      2.07 o 
   8   0   2      137.44      170.19      7.61 o 
   9   0   2      312.69      332.18      9.69 o 
  10   0   2        5.03        7.61      4.11 o 
  11   0   2     1297.82     1305.78     26.70 o 
  12   0   2      597.87      572.02     17.08 o 
  13   0   2       14.11       15.07      7.60 o 
  14   0   2      169.81      160.22     22.09 o 
 -18   1   2       79.54       68.87     13.85 o 
 -17   1   2      422.85      504.92     26.87 o 
 -16   1   2      665.86      779.83     55.75 o 
 -15   1   2       60.64       52.94     11.12 o 
 -14   1   2      364.89      372.78     22.41 o 
 -13   1   2        9.53        3.51      5.06 o 
 -12   1   2     1037.17      996.89     26.40 o 
 -11   1   2       26.84       22.69      4.96 o 
 -10   1   2      120.19      108.81      5.72 o 
  -9   1   2      209.65      266.93      7.53 o 
  -8   1   2      569.51      614.70     10.46 o 
  -7   1   2      335.60      364.30      7.41 o 
  -6   1   2     8153.91     8435.51     69.67 o 
  -5   1   2     5666.11     5851.59     58.68 o 
  -4   1   2     4955.42     4793.38     47.90 o 
  -3   1   2     4978.92     5212.31     50.43 o 
  -2   1   2    19353.34    17704.73    142.96 o 
  -1   1   2       56.01       21.60      1.77 o 
   0   1   2    13871.88    13117.15    206.91 o 
   1   1   2       52.27       41.59      2.35 o 
   2   1   2     4296.26     4429.06     34.75 o 
   3   1   2     2197.43     2149.01     19.28 o 
   4   1   2      151.74      117.16      3.41 o 
   5   1   2       75.52       59.48      3.03 o 
   6   1   2      571.01      635.47      8.05 o 
   7   1   2      171.61      191.36      5.13 o 
   8   1   2       94.36      121.10      4.19 o 
   9   1   2       92.93       92.38      4.23 o 
  10   1   2       18.61       14.94      3.93 o 
  11   1   2      236.01      252.74      7.99 o 
  12   1   2      726.03      694.97     13.32 o 
  13   1   2      178.17      173.87      8.56 o 
  14   1   2        2.47       15.18      6.54 o 
  15   1   2      377.47      439.95     41.03 o 
 -18   2   2       56.09       59.24     13.63 o 
 -17   2   2        1.27        9.13      9.33 o 
 -16   2   2      758.87      849.86     39.57 o 
 -15   2   2      735.50      796.30     35.66 o 
 -14   2   2      165.72      153.22     15.96 o 
 -13   2   2      612.19      696.30     59.88 o 
 -12   2   2      788.88      744.31     27.58 o 
 -11   2   2       71.09       50.86      5.76 o 
 -10   2   2     1383.02     1388.27     18.92 o 
  -9   2   2      238.50      209.37      6.91 o 
  -8   2   2     2332.62     2489.11     24.61 o 
  -7   2   2      202.11      130.12      4.70 o 
  -6   2   2      906.52      882.39     10.92 o 
  -5   2   2        0.33        0.14      1.43 o 
  -4   2   2      518.97      564.82      8.65 o 
  -3   2   2     1688.73     1741.33     19.12 o 
  -2   2   2      836.42      966.34     10.90 o 
  -1   2   2     6548.38     6304.81     68.03 o 
   0   2   2     9094.41     8955.42    121.40 o 
   1   2   2    11541.26    10928.26    128.24 o 
   2   2   2      320.90      367.37      5.89 o 
   3   2   2     2738.62     2402.68     22.47 o 
   4   2   2      911.03      826.50      9.62 o 
   5   2   2     3697.89     4124.29     35.12 o 
   6   2   2      763.82      758.87     10.66 o 
   7   2   2      348.42      403.93      6.74 o 
   8   2   2      892.73      984.24     12.37 o 
   9   2   2     1793.64     1836.41     18.87 o 
  10   2   2     4851.94     4798.47     45.55 o 
  11   2   2      453.60      409.92      9.70 o 
  12   2   2       43.27       32.01      5.41 o 
  13   2   2       62.37       74.93      7.95 o 
  14   2   2      109.28      102.32     21.17 o 
  15   2   2       46.17       56.09     20.92 o 
  16   2   2      729.04      704.74     51.96 o 
 -18   3   2       21.67       28.72     23.75 o 
 -17   3   2      183.57      204.63     19.23 o 
 -16   3   2      223.47      252.76     20.25 o 
 -15   3   2      532.38      485.57     25.13 o 
 -14   3   2       44.36       55.35     11.96 o 
 -13   3   2       63.28       55.11     10.82 o 
 -12   3   2        0.25        4.24      4.55 o 
 -11   3   2      158.45      176.84     11.81 o 
 -10   3   2      220.29      245.79      7.56 o 
  -9   3   2     1643.61     1712.83     18.89 o 
  -8   3   2        0.44        5.10      1.90 o 
  -7   3   2     1386.85     1600.49     17.49 o 
  -6   3   2      717.86      622.29      9.32 o 
  -5   3   2     3034.71     3315.04     30.90 o 
  -4   3   2      686.75      590.35      9.22 o 
  -3   3   2     1871.26     1898.15     21.27 o 
  -2   3   2      308.61      338.94      6.25 o 
  -1   3   2     7618.11     7992.50     80.27 o 
   0   3   2    39968.77    35386.84    343.90 o 
   1   3   2    41434.40    37006.77    425.57 o 
   2   3   2      683.61      626.48     14.48 o 
   3   3   2     4374.51     4374.78     41.61 o 
   4   3   2     1021.48     1104.95     13.43 o 
   5   3   2      429.05      523.57      7.91 o 
   6   3   2     2504.80     2642.68     22.31 o 
   7   3   2     1000.13     1051.29     12.40 o 
   8   3   2       14.55       13.24      2.21 o 
   9   3   2       29.14       26.40      3.01 o 
  10   3   2      833.04      860.26     14.51 o 
  11   3   2     7667.24     7420.03     70.34 o 
  12   3   2        5.87        1.81      3.24 o 
  13   3   2      219.72      243.86     13.72 o 
  14   3   2       30.47        9.88      9.12 o 
  15   3   2        9.90       21.21     17.16 o 
  16   3   2       12.11        5.20     17.24 o 
 -18   4   2       36.21       45.30     12.30 o 
 -17   4   2       43.13       42.88     11.11 o 
 -16   4   2        8.61        8.54      8.01 o 
 -15   4   2        0.06       15.05      7.78 o 
 -14   4   2        0.01       -1.13      7.19 o 
 -13   4   2       66.17       75.19     12.02 o 
 -12   4   2       50.30       94.42      9.31 o 
 -11   4   2     1538.82     1544.91     27.98 o 
 -10   4   2      207.79      184.70      6.67 o 
  -9   4   2     3326.85     3278.26     30.44 o 
  -8   4   2      329.07      382.19      8.26 o 
  -7   4   2     3603.94     4015.57     38.12 o 
  -6   4   2        0.50        2.42      1.82 o 
  -5   4   2     1533.50     1513.28     16.19 o 
  -4   4   2     2046.61     2263.47     24.21 o 
  -3   4   2       36.81       82.19      4.04 o 
  -2   4   2     3607.31     3588.57     44.37 o 
  -1   4   2     4595.86     4728.42     50.12 o 
   0   4   2    10218.45    10365.40    165.12 o 
   1   4   2    24328.50    22877.44    300.38 o 
   2   4   2     1655.66     1621.20     22.17 o 
   3   4   2      180.01      177.37      5.29 o 
   4   4   2      137.00      154.41      4.80 o 
   5   4   2     2941.74     3025.42     26.46 o 
   6   4   2       24.29       14.48      2.14 o 
   7   4   2       18.26       27.49      2.73 o 
   8   4   2      462.81      470.67      9.65 o 
   9   4   2      161.41      167.28      8.58 o 
  10   4   2      186.92      184.77     10.53 o 
  11   4   2       13.04       26.11      4.15 o 
  12   4   2       98.22      119.19      6.40 o 
  13   4   2       61.85       73.20      8.91 o 
  14   4   2       47.97        8.05     12.20 o 
  15   4   2      153.81      218.93     31.65 o 
  16   4   2       45.84       51.63     21.54 o 
  17   4   2       30.98       19.90     21.82 o 
 -18   5   2        4.97       18.76     10.32 o 
 -17   5   2       26.99       27.50     11.77 o 
 -16   5   2       15.01       24.78      9.05 o 
 -15   5   2      324.58      299.94     21.29 o 
 -14   5   2      314.25      336.18     25.73 o 
 -13   5   2       30.81       36.25      9.67 o 
 -12   5   2      862.70      746.93     21.90 o 
 -11   5   2      102.58      102.38      8.68 o 
 -10   5   2      171.60      191.13      8.02 o 
  -9   5   2       15.56        6.75      2.58 o 
  -8   5   2     1524.92     1605.02     20.17 o 
  -7   5   2        0.03       -0.72      1.94 o 
  -6   5   2      197.71      235.14      6.16 o 
  -5   5   2      119.97       98.28      4.25 o 
  -4   5   2     1218.04     1183.10     14.75 o 
  -3   5   2        3.96        2.04      1.62 o 
  -2   5   2     2659.01     2655.12     37.12 o 
  -1   5   2     8896.15     8422.26     86.69 o 
   0   5   2     1842.30     1876.03     26.24 o 
   1   5   2      283.12      331.57      9.20 o 
   2   5   2     1541.34     1523.02     21.48 o 
   3   5   2      256.83      279.02      7.23 o 
   4   5   2     1524.91     1537.94     18.06 o 
   5   5   2     2203.53     2332.70     22.63 o 
   6   5   2      376.90      351.06      7.93 o 
   7   5   2      182.92      241.61      8.20 o 
   8   5   2      631.13      676.41     11.11 o 
   9   5   2       50.13       53.92      4.64 o 
  10   5   2       23.07        7.28      3.23 o 
  11   5   2      493.65      443.71     10.76 o 
  12   5   2       41.24       37.80      6.17 o 
  13   5   2        2.24        4.86      5.34 o 
  14   5   2        0.90       -0.02      8.48 o 
  15   5   2      119.84       91.72     23.71 o 
  16   5   2       17.24       23.09     18.79 o 
  17   5   2      102.48       52.20     23.09 o 
 -17   6   2        7.72       14.16      9.19 o 
 -16   6   2       92.85       82.81     13.82 o 
 -15   6   2      157.24      166.29     17.32 o 
 -14   6   2        4.92        2.22      7.11 o 
 -13   6   2      402.71      395.40     19.73 o 
 -12   6   2      556.27      487.49     18.03 o 
 -11   6   2      222.31      207.83     12.81 o 
 -10   6   2       22.35       27.23      4.92 o 
  -9   6   2      142.79      124.76      6.16 o 
  -8   6   2       13.48       13.34      2.90 o 
  -7   6   2     2063.22     2172.73     24.47 o 
  -6   6   2      504.07      523.90      9.88 o 
  -5   6   2      138.48      165.71      5.55 o 
  -4   6   2     1063.30     1170.46     14.27 o 
  -3   6   2      619.38      575.20     10.68 o 
  -2   6   2      315.97      324.59      7.98 o 
  -1   6   2        7.57       24.42      2.38 o 
   0   6   2      133.67      134.68      4.82 o 
   1   6   2     1769.19     2074.09     21.93 o 
   2   6   2     7748.28     8329.50     76.15 o 
   3   6   2     1561.69     1698.42     17.97 o 
   4   6   2     1428.92     1466.53     15.96 o 
   5   6   2      637.18      844.16     11.42 o 
   6   6   2      310.87      331.77      8.52 o 
   7   6   2     1919.42     1970.03     21.61 o 
   8   6   2      578.55      597.95     10.92 o 
   9   6   2      635.32      642.77     12.37 o 
  10   6   2      214.28      208.37      7.67 o 
  11   6   2       63.10       55.61      4.82 o 
  12   6   2        7.72       10.95      4.26 o 
  13   6   2      154.10      153.11     24.81 o 
  14   6   2        1.26        1.15     14.33 o 
  15   6   2      115.60       90.90     24.61 o 
  16   6   2        1.18       17.57     18.43 o 
  17   6   2      244.31      303.03     39.43 o 
 -17   7   2       73.90       87.46     22.54 o 
 -16   7   2      111.57      116.73     33.29 o 
 -15   7   2        0.58        7.69      7.93 o 
 -14   7   2       16.57       10.10      6.77 o 
 -13   7   2       64.77       63.06      9.64 o 
 -12   7   2      205.83      242.34     19.43 o 
 -11   7   2       90.71       98.59      9.34 o 
 -10   7   2      625.09      623.70     16.52 o 
  -9   7   2       62.95       71.77      5.67 o 
  -8   7   2       37.98       21.75      3.48 o 
  -7   7   2      585.43      578.43     10.89 o 
  -6   7   2      138.72      134.47      5.61 o 
  -5   7   2       46.69       43.62      3.38 o 
  -4   7   2     1323.22     1464.02     17.93 o 
  -3   7   2      564.03      687.12     11.22 o 
  -2   7   2       88.27      115.06      4.46 o 
  -1   7   2      194.63      210.10      7.81 o 
   0   7   2     1970.38     2000.23     22.10 o 
   1   7   2     6129.81     6509.44     63.29 o 
   2   7   2        9.08        7.51      2.39 o 
   3   7   2      601.64      614.37      9.31 o 
   4   7   2      791.30      927.37     12.55 o 
   5   7   2     1447.72     1558.09     17.69 o 
   6   7   2      392.91      376.98      7.85 o 
   7   7   2        8.05        9.67      2.55 o 
   8   7   2       80.25       96.03      5.30 o 
   9   7   2      150.22      139.25      6.39 o 
  10   7   2      245.93      248.08      8.32 o 
  11   7   2     1251.09     1209.28     27.00 o 
  12   7   2       78.94       78.86      7.10 o 
  13   7   2      103.41       86.80     16.59 o 
  14   7   2        3.00       14.90     16.17 o 
  15   7   2        0.07      -10.85     13.72 o 
  16   7   2       52.67       52.74     22.44 o 
  17   7   2        0.13        5.16     17.52 o 
 -17   8   2        4.90       14.42     16.99 o 
 -16   8   2       16.77       25.65     11.30 o 
 -15   8   2        0.01       -1.84      7.46 o 
 -14   8   2      172.05      143.11     23.17 o 
 -13   8   2      459.98      445.16     28.48 o 
 -12   8   2      958.13      927.05     28.14 o 
 -11   8   2     1228.71     1118.91     27.64 o 
 -10   8   2      206.09      199.28     11.13 o 
  -9   8   2       80.81       71.40      7.80 o 
  -8   8   2       10.20       11.03      3.12 o 
  -7   8   2      661.10      684.53     12.83 o 
  -6   8   2      535.27      524.58     11.21 o 
  -5   8   2       58.26       59.80      4.04 o 
  -4   8   2     3363.51     3427.69     34.78 o 
  -3   8   2        4.26        7.93      2.15 o 
  -2   8   2       72.18      102.24      4.57 o 
  -1   8   2       12.34       16.93      2.57 o 
   0   8   2     4671.33     4797.57     43.24 o 
   1   8   2     2001.18     2222.47     22.30 o 
   2   8   2     4373.94     4615.21     40.25 o 
   3   8   2       48.76       98.41      4.65 o 
   4   8   2        0.01        3.22      1.93 o 
   5   8   2       13.98       13.52      2.49 o 
   6   8   2        0.74       -3.07      1.93 o 
   7   8   2      121.15      108.60      5.51 o 
   8   8   2     1062.01     1039.50     16.42 o 
   9   8   2        2.26       -1.58      3.19 o 
  10   8   2      100.65      103.97      7.29 o 
  11   8   2      108.07      105.56      6.28 o 
  12   8   2      260.16      244.35     22.26 o 
  13   8   2        7.81        2.40      8.22 o 
  14   8   2       57.49       57.69     21.29 o 
  15   8   2       66.50       96.02     24.94 o 
  16   8   2        0.33       -4.22     16.38 o 
 -17   9   2       64.06       75.13     13.45 o 
 -16   9   2       30.98       61.83     12.50 o 
 -15   9   2       13.56       26.22      8.38 o 
 -14   9   2      108.88       96.61     12.09 o 
 -13   9   2       18.32        5.50      6.54 o 
 -12   9   2      224.39      262.43     16.14 o 
 -11   9   2      194.08      204.28     17.46 o 
 -10   9   2       63.96       49.15      9.52 o 
  -9   9   2      548.65      547.59     18.85 o 
  -8   9   2      153.30      138.11     11.80 o 
  -7   9   2      275.47      258.03      9.80 o 
  -6   9   2       94.32      106.49      6.63 o 
  -5   9   2        0.76        4.02      2.44 o 
  -4   9   2       35.12       58.18      4.18 o 
  -3   9   2     2316.47     2593.42     28.64 o 
  -2   9   2      599.24      581.38     10.34 o 
  -1   9   2       70.62       81.79      4.30 o 
   0   9   2        8.41       15.68      2.48 o 
   1   9   2      927.46     1031.20     14.33 o 
   2   9   2      826.01      965.01     14.56 o 
   3   9   2      897.40      971.25     14.63 o 
   4   9   2      139.91      148.80      5.27 o 
   5   9   2      386.44      359.49      8.39 o 
   6   9   2       53.58       66.24      4.34 o 
   7   9   2      137.13      143.18      6.38 o 
   8   9   2      560.03      582.92     12.11 o 
   9   9   2       30.21       33.63      4.83 o 
  10   9   2      139.90      142.99      7.01 o 
  11   9   2       73.11       73.98      7.62 o 
  12   9   2      111.47      103.77     15.42 o 
  13   9   2        6.74       -5.40     12.12 o 
  14   9   2        9.31       -2.70     14.45 o 
  15   9   2       14.14       21.54     17.93 o 
  16   9   2        1.60       13.18     19.65 o 
 -16  10   2       52.39       52.88     12.43 o 
 -15  10   2       91.62       96.06     12.47 o 
 -14  10   2        0.04        0.34      6.41 o 
 -13  10   2        7.45        9.02      6.85 o 
 -12  10   2      613.24      591.38     22.55 o 
 -11  10   2     1728.16     1668.83     40.11 o 
 -10  10   2      154.14      171.16     11.67 o 
  -9  10   2      113.20      100.31     11.02 o 
  -8  10   2       49.79       41.01      5.97 o 
  -7  10   2        0.38        2.47      3.82 o 
  -6  10   2        0.30        1.34      2.68 o 
  -5  10   2       34.16       48.02      4.58 o 
  -4  10   2      234.19      270.37      7.71 o 
  -3  10   2       97.34       67.18      4.54 o 
  -2  10   2     1791.28     1743.27     21.21 o 
  -1  10   2       77.59       68.27      4.71 o 
   0  10   2     1208.59     1206.55     16.18 o 
   1  10   2       38.31       53.97      3.89 o 
   2  10   2      474.56      465.50      9.33 o 
   3  10   2       39.58       37.40      3.74 o 
   4  10   2       27.60       28.25      3.34 o 
   5  10   2      396.66      414.06      9.60 o 
   6  10   2       57.37       64.85      4.91 o 
   7  10   2     1984.14     1892.83     25.64 o 
   8  10   2       65.60       60.15      5.03 o 
   9  10   2      164.22      150.38      7.09 o 
  10  10   2       47.14       30.63      4.61 o 
  11  10   2        0.74        9.76      4.66 o 
  12  10   2        0.72       -0.58      7.70 o 
  13  10   2        7.45       -1.68     13.68 o 
  14  10   2       89.83       61.83     21.74 o 
  15  10   2        0.07      -17.48     14.66 o 
  16  10   2       72.42       45.57     21.66 o 
 -16  11   2       13.37       14.95      9.78 o 
 -15  11   2       65.66       60.46     10.52 o 
 -14  11   2       27.18       23.80      8.52 o 
 -13  11   2        7.45       11.49      7.13 o 
 -12  11   2        0.97        9.49      6.42 o 
 -11  11   2       29.96       26.02      7.73 o 
 -10  11   2     1280.58     1220.15     56.54 o 
  -9  11   2      142.43      141.90     14.00 o 
  -8  11   2       70.86       67.22      9.36 o 
  -7  11   2      376.04      369.91     17.12 o 
  -6  11   2       18.06       11.47      4.06 o 
  -5  11   2      958.18      978.70     21.11 o 
  -4  11   2        0.73        2.25      2.94 o 
  -3  11   2      899.15      940.34     15.10 o 
  -2  11   2       13.53       14.03      3.07 o 
  -1  11   2        2.63        2.65      2.73 o 
   0  11   2     1906.24     1927.65     23.00 o 
   1  11   2      372.18      375.90      9.08 o 
   2  11   2     1355.97     1310.38     18.30 o 
   3  11   2        0.11       -2.24      2.64 o 
   4  11   2      725.73      730.01     15.32 o 
   5  11   2      174.57      186.91      8.13 o 
   6  11   2        0.96        0.23      3.02 o 
   7  11   2        5.95        9.33      3.29 o 
   8  11   2      138.13      120.81      6.53 o 
   9  11   2        0.70        0.78      3.13 o 
  10  11   2       40.08       35.69      6.19 o 
  11  11   2      697.80      719.77     44.93 o 
  12  11   2        6.93       -0.08     12.86 o 
  13  11   2        1.36      -23.99     12.00 o 
  14  11   2        0.94        8.97     16.62 o 
  15  11   2       19.31        7.21     17.36 o 
 -15  12   2       53.96       62.65     10.96 o 
 -14  12   2       61.35       59.59     10.47 o 
 -13  12   2      178.76      184.59     15.05 o 
 -12  12   2      468.01      412.08     21.40 o 
 -11  12   2       28.50       37.10      8.34 o 
 -10  12   2       25.40        8.18      7.78 o 
  -9  12   2       29.38        8.85      7.40 o 
  -8  12   2        9.76       -1.01      4.94 o 
  -7  12   2     2017.64     1992.69     40.11 o 
  -6  12   2       62.32       58.46      6.65 o 
  -5  12   2     1010.29      982.95     38.08 o 
  -4  12   2        0.27        4.54      3.63 o 
  -3  12   2        5.80        6.27      3.90 o 
  -2  12   2       10.67        0.05      3.16 o 
  -1  12   2      966.21      981.92     22.70 o 
   0  12   2      388.75      373.84     11.41 o 
   1  12   2      879.59      867.36     15.64 o 
   2  12   2      523.29      491.35     12.59 o 
   3  12   2      252.65      225.78      9.22 o 
   4  12   2        3.22        1.29      3.12 o 
   5  12   2      723.37      779.97     15.01 o 
   6  12   2        2.53        5.95      4.18 o 
   7  12   2       14.63       21.44      3.78 o 
   8  12   2       12.91        2.82      3.43 o 
   9  12   2        0.51       -1.98      3.59 o 
  10  12   2      383.40      335.81     16.31 o 
  11  12   2      106.07       56.95     18.02 o 
  12  12   2      282.18      225.16     31.28 o 
  13  12   2       16.30        0.49     15.11 o 
  14  12   2      158.93      150.51     29.23 o 
  15  12   2        9.56      -19.61     15.35 o 
 -15  13   2        1.46       14.71      8.29 o 
 -14  13   2      142.11      143.89     14.29 o 
 -13  13   2      118.49      100.87     12.49 o 
 -12  13   2        2.26        3.18      6.26 o 
 -11  13   2        6.00       10.77      6.69 o 
 -10  13   2       79.62       58.75     23.09 o 
  -9  13   2       19.42       11.68      7.98 o 
  -8  13   2       65.92       62.47     11.16 o 
  -7  13   2      644.73      610.02     29.91 o 
  -6  13   2        1.34        2.04      4.59 o 
  -5  13   2      282.59      265.32     11.72 o 
  -4  13   2     3429.48     3532.46     55.53 o 
  -3  13   2      930.20      906.07     22.81 o 
  -2  13   2      756.73      676.34     29.59 o 
  -1  13   2      425.62      472.69     13.44 o 
   0  13   2        2.56        0.82      3.32 o 
   1  13   2       10.42       12.55      4.27 o 
   2  13   2     1850.47     1704.12     28.50 o 
   3  13   2      539.28      609.92     15.95 o 
   4  13   2        2.24        1.29      3.54 o 
   5  13   2       51.26       60.93      5.84 o 
   6  13   2     1462.29     1490.25     29.23 o 
   7  13   2      122.92      152.87      7.74 o 
   8  13   2      566.98      483.59     19.26 o 
   9  13   2        1.46        0.68      4.81 o 
  10  13   2      244.92      237.49     15.32 o 
  11  13   2        0.14       -1.84     11.59 o 
  12  13   2       47.80       45.53     19.53 o 
  13  13   2       74.24       85.53     23.83 o 
  14  13   2       20.68       10.81     17.85 o 
 -14  14   2      248.77      255.86     17.80 o 
 -13  14   2      287.85      310.82     18.69 o 
 -12  14   2       44.68       23.59      8.23 o 
 -11  14   2       79.32       81.03     11.05 o 
 -10  14   2       61.69       58.83     11.84 o 
  -9  14   2       93.12       85.02     19.55 o 
  -8  14   2       43.80       38.03      9.92 o 
  -7  14   2      527.20      576.11     26.05 o 
  -6  14   2     2065.01     2058.35     38.52 o 
  -5  14   2      191.34      197.51     17.95 o 
  -4  14   2      120.20      100.32      9.28 o 
  -3  14   2     1555.92     1403.16     27.66 o 
  -2  14   2      793.86      778.03     19.60 o 
  -1  14   2      715.41      628.48     19.73 o 
   0  14   2      191.87      162.65     10.98 o 
   1  14   2     1178.87     1108.52     22.19 o 
   2  14   2      225.69      244.20     10.17 o 
   3  14   2        0.09        1.05      3.70 o 
   4  14   2       12.54       10.58      4.48 o 
   5  14   2        0.88       -3.95      3.27 o 
   6  14   2        2.75        5.32      3.87 o 
   7  14   2        0.02        1.01      3.88 o 
   8  14   2      102.45      116.58     12.03 o 
   9  14   2      105.19      100.08     11.38 o 
  10  14   2       21.67       25.96     16.30 o 
  11  14   2       80.81       81.77     21.99 o 
  12  14   2       21.41       50.98     19.65 o 
  13  14   2      142.15      186.50     31.00 o 
 -13  15   2       73.69       85.74     14.81 o 
 -12  15   2      393.35      428.06     21.05 o 
 -11  15   2       31.67       22.02      8.27 o 
 -10  15   2      164.14      199.95     18.39 o 
  -9  15   2      109.85       86.48     13.29 o 
  -8  15   2      957.24      918.33     34.74 o 
  -7  15   2      274.86      270.30     43.46 o 
  -6  15   2       96.65      105.72     11.45 o 
  -5  15   2       75.21       68.42     10.48 o 
  -4  15   2      197.45      177.92     11.76 o 
  -3  15   2      264.35      256.80     12.23 o 
  -2  15   2      157.61      156.37     13.26 o 
  -1  15   2      171.46      160.48     11.49 o 
   0  15   2     1272.60     1227.36     30.41 o 
   1  15   2      215.85      202.77     11.89 o 
   2  15   2      339.38      373.13     14.41 o 
   3  15   2      134.15      120.32      9.37 o 
   4  15   2        7.63       10.41      4.50 o 
   5  15   2       10.86        9.00      4.07 o 
   6  15   2       18.24       13.27      5.15 o 
   7  15   2       19.39       27.24      7.15 o 
   8  15   2      340.06      335.39     22.86 o 
   9  15   2      155.46      151.77     13.53 o 
  10  15   2      103.50      160.67     27.97 o 
  11  15   2      616.64      529.87     43.32 o 
  12  15   2       26.83        7.45     15.44 o 
  13  15   2       65.30       74.07     23.83 o 
 -13  16   2       42.48       41.91     10.07 o 
 -12  16   2      104.36      125.84     13.56 o 
 -11  16   2        7.60        6.79      7.11 o 
 -10  16   2        0.59        6.44      8.55 o 
  -9  16   2       40.69       49.81     11.48 o 
  -8  16   2        7.16       -0.87      7.48 o 
  -7  16   2       85.70      103.72     12.92 o 
  -6  16   2       52.34       64.12     14.81 o 
  -5  16   2       73.59       68.66      9.83 o 
  -4  16   2       97.36      102.11     14.22 o 
  -3  16   2      161.56      182.37     12.34 o 
  -2  16   2        2.15        6.34      5.65 o 
  -1  16   2      242.23      273.52     14.13 o 
   0  16   2      302.54      237.10     17.65 o 
   1  16   2      694.55      702.47     21.30 o 
   2  16   2      302.73      278.09     15.71 o 
   3  16   2      255.46      233.96     22.36 o 
   4  16   2        7.63       -1.00      8.32 o 
   5  16   2       48.02       48.99      6.85 o 
   6  16   2      488.17      493.41     21.72 o 
   7  16   2       14.89       -0.23      7.01 o 
   8  16   2      155.76      220.39     15.85 o 
   9  16   2      295.87      367.52     37.59 o 
  10  16   2      393.17      426.85     41.56 o 
  11  16   2       62.08       34.56     18.63 o 
  12  16   2      594.02      529.87     47.74 o 
 -12  17   2       59.39       64.96     17.25 o 
 -11  17   2       11.29        8.72      7.71 o 
 -10  17   2       26.05       26.53      8.55 o 
  -9  17   2      119.50       89.91     13.14 o 
  -8  17   2       35.71       36.86     10.18 o 
  -7  17   2        9.50       22.10      8.85 o 
  -6  17   2      428.61      421.76     21.68 o 
  -5  17   2        1.72       -1.54      6.53 o 
  -4  17   2      196.95      217.87     15.19 o 
  -3  17   2        0.92       -0.22      6.86 o 
  -2  17   2      451.65      467.23     26.02 o 
  -1  17   2        1.79        0.42      6.48 o 
   0  17   2       48.41       45.10      9.07 o 
   1  17   2        1.19        1.81      6.55 o 
   2  17   2      685.64      671.64     25.87 o 
   3  17   2     1242.94     1291.01     94.36 o 
   4  17   2        4.85       -2.80      5.40 o 
   5  17   2       96.83       88.03     11.73 o 
   6  17   2      594.25      593.95     47.77 o 
   7  17   2      455.16      516.25     22.80 o 
   8  17   2     1571.97     1749.78     63.22 o 
   9  17   2      791.13      867.25     55.73 o 
  10  17   2       27.21       36.11     19.57 o 
  11  17   2       81.67       79.84     22.72 o 
 -11  18   2      129.29      130.15     13.44 o 
 -10  18   2       23.76       23.90      8.47 o 
  -9  18   2       20.26       12.28      9.10 o 
  -8  18   2      848.52      839.67     31.83 o 
  -7  18   2     1181.87     1272.24     39.56 o 
  -6  18   2       85.27       80.34     12.58 o 
  -5  18   2      433.01      439.96     31.74 o 
  -4  18   2       40.25       29.84      9.24 o 
  -3  18   2      172.47      130.06     13.01 o 
  -2  18   2      131.65      124.82     12.54 o 
  -1  18   2      153.54      124.93     12.52 o 
   0  18   2       42.16       33.70      8.71 o 
   1  18   2      778.88      777.19     26.04 o 
   2  18   2      402.64      415.97     19.96 o 
   3  18   2        2.35       -5.15      7.27 o 
   4  18   2      231.85      151.06     37.10 o 
   5  18   2      871.37      937.30     32.05 o 
   6  18   2       95.80       76.61     11.40 o 
   7  18   2      738.78      760.99     40.69 o 
   8  18   2       31.43       18.79     13.42 o 
   9  18   2      101.15      147.44     28.29 o 
  10  18   2       57.20       56.71     21.78 o 
  -9  19   2      226.19      262.53     20.30 o 
  -8  19   2     1138.60     1073.99     37.20 o 
  -7  19   2       80.12       96.24     13.70 o 
  -6  19   2       73.18       81.34     20.30 o 
  -5  19   2      248.76      259.42     28.85 o 
  -4  19   2      146.88      156.67     17.45 o 
  -3  19   2       98.14      146.97     13.88 o 
  -2  19   2       26.78       13.98      7.66 o 
  -1  19   2       84.95      100.02     12.15 o 
   0  19   2        0.71        1.47      7.05 o 
   1  19   2      113.28      117.06     19.73 o 
   2  19   2      817.70      800.18     33.25 o 
   3  19   2      245.09      268.78     19.85 o 
   4  19   2      208.11      227.59     17.06 o 
   5  19   2      213.88      264.09     17.96 o 
   6  19   2        8.81        1.39     12.28 o 
   7  19   2        1.08        4.17     18.32 o 
   8  19   2      195.97      184.99     30.63 o 
   9  19   2      207.18      260.41     35.38 o 
  -8  20   2       36.10       36.37     11.24 o 
  -7  20   2       12.43        6.00     13.55 o 
  -6  20   2       53.48       47.05     11.35 o 
  -5  20   2        0.36       13.23      9.07 o 
  -4  20   2       64.19       74.81     17.68 o 
  -3  20   2       19.88       26.00     15.70 o 
  -2  20   2       10.95        9.69      8.08 o 
  -1  20   2       62.98       82.25     16.85 o 
   0  20   2       66.92       93.25     12.56 o 
   1  20   2       77.61       71.07     11.23 o 
   2  20   2      291.78      290.90     26.94 o 
   3  20   2       37.50       24.70      9.26 o 
   4  20   2       77.37       53.20     15.24 o 
   5  20   2       15.34        7.25     15.42 o 
   6  20   2      132.34      193.51     25.49 o 
   7  20   2       52.15      120.94     21.83 o 
  -6  21   2       80.16      107.31     17.02 o 
  -5  21   2        0.40        8.77      9.26 o 
  -4  21   2       61.77       75.40     28.49 o 
  -3  21   2       25.83       23.31      9.36 o 
  -2  21   2       12.21        3.60      8.12 o 
  -1  21   2       17.16       12.96      8.68 o 
   0  21   2      207.68      216.03     18.88 o 
   1  21   2      208.44      236.16     17.13 o 
   2  21   2       26.07       34.81     14.18 o 
   3  21   2      489.53      457.33     58.17 o 
   4  21   2      174.18      193.65     22.33 o 
   5  21   2       44.93       41.56     14.51 o 
  -2  22   2       74.83       90.14     17.43 o 
  -1  22   2       22.40       18.38     13.11 o 
   0  22   2        7.36       -4.90     18.21 o 
   1  22   2      108.02      111.91     18.85 o 
   2  22   2      281.34      311.29     27.01 o 
 -18   1   3       18.52       22.24     11.04 o 
 -17   1   3      115.44      108.27     16.00 o 
 -16   1   3        1.63        1.99      8.44 o 
 -15   1   3        7.59        0.88      7.69 o 
 -14   1   3       25.66       26.88      9.34 o 
 -13   1   3      178.44      160.45     12.41 o 
 -12   1   3        2.80        7.07      4.32 o 
 -11   1   3     1388.18     1376.02     28.88 o 
 -10   1   3      247.66      227.62      8.69 o 
  -9   1   3     1374.14     1465.57     19.48 o 
  -8   1   3      280.62      297.63      8.42 o 
  -7   1   3      270.45      313.08      7.27 o 
  -6   1   3     8684.82     9149.49     80.07 o 
  -5   1   3     6200.79     6354.73     56.57 o 
  -4   1   3     1576.52     1598.09     19.92 o 
  -3   1   3     4474.25     4532.31     39.42 o 
  -2   1   3     9080.11     9140.75     92.35 o 
  -1   1   3    20956.12    19478.71    288.87 o 
   0   1   3    13029.81    12603.15    203.21 o 
   1   1   3      585.80      509.79     11.13 o 
   2   1   3      267.45      280.51      5.16 o 
   3   1   3     6392.49     6573.36     47.68 o 
   4   1   3     4614.05     4756.27     36.64 o 
   5   1   3      767.52      852.79     10.48 o 
   6   1   3      147.88      193.84      5.55 o 
   7   1   3      674.84      786.71     10.31 o 
   8   1   3      268.23      254.39      6.85 o 
   9   1   3       62.23       72.78      5.43 o 
  10   1   3     3175.60     3135.60     38.73 o 
  11   1   3      538.63      555.74     16.82 o 
  12   1   3      163.55      155.37      9.10 o 
  13   1   3        1.73        6.60      6.97 o 
  14   1   3       87.27       88.44      9.91 o 
  15   1   3       40.16       51.20     11.77 o 
  16   1   3       28.80        1.19     17.36 o 
 -18   2   3        4.45       16.49     15.29 o 
 -17   2   3      119.52      117.03     25.28 o 
 -16   2   3       22.32        6.65      8.69 o 
 -15   2   3      575.04      490.38     26.25 o 
 -14   2   3        1.15        5.80      7.37 o 
 -13   2   3        2.04       11.10      5.35 o 
 -12   2   3        3.85        5.33      4.27 o 
 -11   2   3       60.79       50.37      6.37 o 
 -10   2   3      190.75      197.99      8.23 o 
  -9   2   3      363.84      368.09      8.69 o 
  -8   2   3     1305.83     1193.14     15.55 o 
  -7   2   3      460.06      539.18      9.69 o 
  -6   2   3      663.95      694.06     11.30 o 
  -5   2   3       14.91        8.78      1.94 o 
  -4   2   3     5623.37     5614.64     58.56 o 
  -3   2   3       10.86       19.11      1.96 o 
  -2   2   3      971.44     1137.47     13.62 o 
  -1   2   3        6.68       13.75      2.36 o 
   0   2   3     4545.26     4213.27     59.94 o 
   1   2   3    12728.56    12397.57    146.88 o 
   2   2   3     3531.34     3488.07     33.15 o 
   3   2   3       71.78      105.51      3.80 o 
   4   2   3     2832.71     2991.49     25.96 o 
   5   2   3      905.15      926.06     11.18 o 
   6   2   3        0.43        5.80      1.80 o 
   7   2   3       10.06        8.18      1.86 o 
   8   2   3        6.68        2.23      2.15 o 
   9   2   3        8.30       11.93      3.77 o 
  10   2   3      811.88      757.51     16.00 o 
  11   2   3      842.89      842.10     17.76 o 
  12   2   3      643.31      616.05     16.56 o 
  13   2   3        2.53        4.26      4.59 o 
  14   2   3       68.94       61.53     11.12 o 
  15   2   3       26.59       16.31      9.44 o 
  16   2   3       69.11      133.23     28.74 o 
 -18   3   3        2.20       11.73     12.41 o 
 -17   3   3        0.37       10.05      8.67 o 
 -16   3   3      360.14      348.40     24.10 o 
 -15   3   3       13.28       23.98     11.81 o 
 -14   3   3       39.86       26.53     12.86 o 
 -13   3   3      487.30      440.85     18.42 o 
 -12   3   3      113.16       87.53      9.85 o 
 -11   3   3      141.21      127.12      8.88 o 
 -10   3   3      445.36      416.12     12.30 o 
  -9   3   3      573.00      538.78     10.48 o 
  -8   3   3     1235.94     1298.14     19.16 o 
  -7   3   3     3870.71     4292.36     42.72 o 
  -6   3   3     1454.65     1630.07     24.58 o 
  -5   3   3     1509.45     1498.05     20.15 o 
  -4   3   3     1027.57      998.36     13.20 o 
  -3   3   3     1436.32     1417.26     20.44 o 
  -2   3   3     5196.99     5254.51     50.86 o 
  -1   3   3      409.41      464.79      9.31 o 
   0   3   3       51.59       58.69      2.39 o 
   1   3   3     3321.56     3339.09     42.39 o 
   2   3   3     7303.18     7470.98     76.81 o 
   3   3   3       43.00       35.53      2.40 o 
   4   3   3     6731.54     7493.07     62.52 o 
   5   3   3      618.11      577.90      9.58 o 
   6   3   3       87.77       98.49      4.50 o 
   7   3   3      334.85      309.08      7.23 o 
   8   3   3      100.12       70.17      5.37 o 
   9   3   3        8.61       -2.05      3.23 o 
  10   3   3       74.35       70.72      6.24 o 
  11   3   3      233.49      228.74     15.27 o 
  12   3   3      108.70       92.14      9.27 o 
  13   3   3       91.26       94.19      9.59 o 
  14   3   3      117.91      108.11     11.14 o 
  15   3   3      344.24      348.40     23.39 o 
  16   3   3       71.53       45.86     21.25 o 
  17   3   3       75.48       34.11     22.68 o 
 -18   4   3       85.14       88.79     15.43 o 
 -17   4   3      184.90      163.71     18.58 o 
 -16   4   3      182.45      194.88     19.41 o 
 -15   4   3       14.30       17.63      9.83 o 
 -14   4   3      686.97      670.01     30.03 o 
 -13   4   3      280.61      338.58     24.98 o 
 -12   4   3       12.27        6.81      4.94 o 
 -11   4   3      248.80      229.15     12.40 o 
 -10   4   3     2232.46     2168.26     33.46 o 
  -9   4   3        5.23        2.22      2.87 o 
  -8   4   3      410.39      425.18      9.77 o 
  -7   4   3      566.00      653.17     10.04 o 
  -6   4   3      314.93      277.62      6.72 o 
  -5   4   3      314.26      376.35      6.72 o 
  -4   4   3      243.62      274.84      6.05 o 
  -3   4   3      423.98      490.63      9.02 o 
  -2   4   3      920.66      966.63     17.40 o 
  -1   4   3     4643.45     4713.88     44.37 o 
   0   4   3     2403.49     2440.88     24.84 o 
   1   4   3     9486.29     9798.98     99.63 o 
   2   4   3     4958.77     5473.58     58.80 o 
   3   4   3       60.11       50.95      3.23 o 
   4   4   3      779.18      923.37     13.03 o 
   5   4   3      708.06      781.85     11.79 o 
   6   4   3      696.38      634.14      9.82 o 
   7   4   3      778.48      723.77     11.23 o 
   8   4   3     1333.14     1369.91     20.84 o 
   9   4   3       96.44       91.49      6.49 o 
  10   4   3      166.20      131.30      8.45 o 
  11   4   3      498.77      540.83     18.62 o 
  12   4   3     1149.11     1153.30     26.99 o 
  13   4   3      260.76      261.50     15.47 o 
  14   4   3       61.16       65.52      9.64 o 
  15   4   3      676.14      727.38     38.15 o 
  16   4   3        7.62       10.15     16.91 o 
  17   4   3       33.36       45.28     22.93 o 
 -18   5   3      286.37      355.63     25.28 o 
 -17   5   3       82.23       61.80     24.77 o 
 -16   5   3      103.20       86.48     14.52 o 
 -15   5   3      234.72      224.15     19.97 o 
 -14   5   3      175.77      202.46     18.61 o 
 -13   5   3      394.95      426.88     22.22 o 
 -12   5   3      226.45      212.06     13.70 o 
 -11   5   3      318.55      366.97     15.09 o 
 -10   5   3     1548.65     1495.25     26.65 o 
  -9   5   3     2741.94     2693.49     35.48 o 
  -8   5   3     1044.80     1023.22     14.23 o 
  -7   5   3       39.59       61.28      3.82 o 
  -6   5   3      461.71      461.34      9.30 o 
  -5   5   3       17.31       10.16      1.94 o 
  -4   5   3     2477.88     2691.05     26.79 o 
  -3   5   3       41.11       23.77      2.51 o 
  -2   5   3     2171.36     2368.94     31.42 o 
  -1   5   3     4099.62     4385.38     49.45 o 
   0   5   3      347.01      371.18      8.57 o 
   1   5   3       21.54       18.02      2.87 o 
   2   5   3      419.16      459.30     10.79 o 
   3   5   3      111.63      156.17      7.77 o 
   4   5   3      829.67      869.94     13.81 o 
   5   5   3       15.46       21.24      2.84 o 
   6   5   3      109.11      133.09      5.31 o 
   7   5   3        3.20        2.73      2.98 o 
   8   5   3      427.99      437.82     12.68 o 
   9   5   3     3890.65     3733.15     46.98 o 
  10   5   3      165.75      160.02      9.20 o 
  11   5   3      307.83      307.44     12.54 o 
  12   5   3      278.66      301.27     14.57 o 
  13   5   3      541.90      602.81     20.14 o 
  14   5   3      113.68       90.72     14.80 o 
  15   5   3        0.02       16.30     16.79 o 
  16   5   3      224.45      205.62     33.45 o 
  17   5   3       63.89       62.52     23.83 o 
 -17   6   3       91.33       64.65     13.41 o 
 -16   6   3      190.23      225.23     20.78 o 
 -15   6   3      260.72      214.41     19.76 o 
 -14   6   3      585.74      598.53     28.87 o 
 -13   6   3       94.69       44.60     11.16 o 
 -12   6   3     1170.07     1345.15     37.09 o 
 -11   6   3       70.92       59.82      9.83 o 
 -10   6   3      320.73      338.87     12.36 o 
  -9   6   3      853.76      869.23     18.72 o 
  -8   6   3     1373.60     1352.08     18.95 o 
  -7   6   3     1364.81     1443.36     18.11 o 
  -6   6   3     1818.87     1886.79     27.05 o 
  -5   6   3      458.03      557.26      9.09 o 
  -4   6   3        7.90        2.67      1.68 o 
  -3   6   3       35.88       47.63      3.19 o 
  -2   6   3      106.33      177.57      6.41 o 
  -1   6   3     1586.43     1666.37     21.59 o 
   0   6   3     2648.43     2495.37     31.93 o 
   1   6   3     7159.34     7572.10     82.04 o 
   2   6   3     2209.48     2107.75     28.16 o 
   3   6   3      106.81      130.16      5.71 o 
   4   6   3     3051.43     3148.21     35.24 o 
   5   6   3      507.42      487.32      9.60 o 
   6   6   3      133.69      127.51      5.97 o 
   7   6   3       92.47       99.27      6.16 o 
   8   6   3      289.01      256.79     10.05 o 
   9   6   3      143.16      168.24      9.08 o 
  10   6   3     1670.67     1644.77     28.17 o 
  11   6   3      591.91      640.94     17.60 o 
  12   6   3      175.25      159.71     15.06 o 
  13   6   3       50.74       57.04      8.55 o 
  14   6   3       26.04       23.89      8.79 o 
  15   6   3      172.27      134.83     28.05 o 
  16   6   3      137.96      164.23     31.00 o 
  17   6   3       87.62       90.04     27.76 o 
 -17   7   3       31.10       33.05     10.77 o 
 -16   7   3        9.82       13.49      9.51 o 
 -15   7   3      304.69      322.46     37.96 o 
 -14   7   3        0.29       -0.47      7.57 o 
 -13   7   3      675.16      644.20     29.38 o 
 -12   7   3      853.49      811.52     23.52 o 
 -11   7   3      640.56      641.67     17.37 o 
 -10   7   3      788.72      768.85     20.72 o 
  -9   7   3     1180.11     1287.27     26.96 o 
  -8   7   3      612.92      622.37     13.79 o 
  -7   7   3      863.19      861.52     16.79 o 
  -6   7   3      219.69      227.37      6.51 o 
  -5   7   3      725.71      726.89     11.12 o 
  -4   7   3       58.22       51.25      3.32 o 
  -3   7   3        9.05        2.34      1.82 o 
  -2   7   3     1186.15     1245.15     21.91 o 
  -1   7   3    18320.46    18342.08    152.41 o 
   0   7   3     1851.75     2042.49     26.09 o 
   1   7   3      599.56      590.69     12.96 o 
   2   7   3     4736.51     5007.85     57.85 o 
   3   7   3      658.51      798.44     14.51 o 
   4   7   3        1.74        1.05      1.78 o 
   5   7   3     3309.63     3453.08     33.95 o 
   6   7   3       46.42       60.98      3.94 o 
   7   7   3     4850.25     4651.47     49.07 o 
   8   7   3      140.78      117.02      7.72 o 
   9   7   3      125.53      156.76      9.00 o 
  10   7   3      809.26      798.94     18.87 o 
  11   7   3      123.69      118.38     10.28 o 
  12   7   3       20.37       16.88      6.34 o 
  13   7   3      367.12      362.42     17.13 o 
  14   7   3        0.04        0.88     10.20 o 
  15   7   3        2.22       -3.60     16.09 o 
  16   7   3       30.40        5.49     18.10 o 
 -17   8   3       31.58       31.03     16.73 o 
 -16   8   3      141.99      167.65     18.98 o 
 -15   8   3       44.30       38.81     16.66 o 
 -14   8   3      359.73      361.49     23.75 o 
 -13   8   3       12.51        6.76      8.25 o 
 -12   8   3      349.90      367.45     17.21 o 
 -11   8   3     1935.48     1945.18     36.26 o 
 -10   8   3      395.92      384.47     15.22 o 
  -9   8   3      405.47      394.43     16.07 o 
  -8   8   3      885.28      828.27     19.17 o 
  -7   8   3      120.28      107.33      6.48 o 
  -6   8   3      145.55      137.74      5.60 o 
  -5   8   3      129.61      133.93      5.21 o 
  -4   8   3      264.48      238.58      7.28 o 
  -3   8   3        4.37        4.43      2.00 o 
  -2   8   3        0.50       -1.93      1.73 o 
  -1   8   3     1355.23     1439.65     16.79 o 
   0   8   3     6727.94     6776.05     61.50 o 
   1   8   3     3588.29     3965.23     41.14 o 
   2   8   3      141.26      119.03      5.30 o 
   3   8   3     1480.65     1570.38     20.31 o 
   4   8   3     1193.83     1233.64     16.73 o 
   5   8   3     1206.72     1267.51     16.86 o 
   6   8   3     1068.22     1023.82     16.47 o 
   7   8   3      774.67      876.52     15.37 o 
   8   8   3     1208.76     1177.37     19.00 o 
   9   8   3      576.93      531.87     15.11 o 
  10   8   3      986.34     1021.71     21.92 o 
  11   8   3       82.03       81.74      8.79 o 
  12   8   3      233.94      240.39     14.08 o 
  13   8   3        9.45       12.77      7.82 o 
  14   8   3      464.55      493.39     32.63 o 
  15   8   3      230.30      242.64     34.03 o 
  16   8   3       58.59       47.41     23.71 o 
 -17   9   3       60.94       85.05     26.74 o 
 -16   9   3      246.62      244.07     30.05 o 
 -15   9   3       32.59       27.02     10.18 o 
 -14   9   3      297.69      295.48     22.45 o 
 -13   9   3      599.52      561.96     22.56 o 
 -12   9   3      255.22      259.63     15.91 o 
 -11   9   3      270.99      238.60     15.92 o 
 -10   9   3     3618.16     3530.64     56.11 o 
  -9   9   3      866.52      800.79     21.91 o 
  -8   9   3      850.12      809.18     20.56 o 
  -7   9   3      298.41      308.83     10.72 o 
  -6   9   3        5.20        6.58      3.10 o 
  -5   9   3       48.94       54.01      4.35 o 
  -4   9   3       30.01       42.32      3.51 o 
  -3   9   3      915.31      864.90     12.96 o 
  -2   9   3     2113.07     2177.17     24.72 o 
  -1   9   3     2339.48     2665.91     27.43 o 
   0   9   3     1163.34     1142.08     15.46 o 
   1   9   3     3168.66     3243.52     29.87 o 
   2   9   3      151.69      161.69      5.58 o 
   3   9   3      318.65      297.94      7.83 o 
   4   9   3     1554.77     1654.91     21.20 o 
   5   9   3      312.80      282.68      9.76 o 
   6   9   3      193.32      198.05      7.62 o 
   7   9   3      320.09      300.82      9.28 o 
   8   9   3      145.63      152.14      7.28 o 
   9   9   3     2158.37     2060.70     39.51 o 
  10   9   3      160.57      167.64     10.88 o 
  11   9   3      144.53      156.85     11.75 o 
  12   9   3       13.11       14.37      6.47 o 
  13   9   3        6.45        5.39      9.35 o 
  14   9   3       32.02       33.90     18.79 o 
  15   9   3        2.44       25.30     18.63 o 
  16   9   3      108.63      110.39     28.21 o 
 -16  10   3       60.28       66.39     13.45 o 
 -15  10   3      107.22      114.02     26.94 o 
 -14  10   3      212.52      192.30     20.53 o 
 -13  10   3       73.48       90.15     11.50 o 
 -12  10   3      150.68      145.43     13.15 o 
 -11  10   3      137.59      161.28     12.05 o 
 -10  10   3      435.03      431.35     18.78 o 
  -9  10   3     1592.92     1478.32     30.95 o 
  -8  10   3      858.51      884.71     25.51 o 
  -7  10   3        4.27       -1.71      4.30 o 
  -6  10   3      904.98      882.83     17.84 o 
  -5  10   3      575.40      581.89     12.65 o 
  -4  10   3       47.21       67.24      5.08 o 
  -3  10   3       23.82       32.32      3.83 o 
  -2  10   3      230.90      194.72      7.22 o 
  -1  10   3       85.24      116.29      5.75 o 
   0  10   3      892.44      934.34     17.06 o 
   1  10   3      671.86      673.86     12.53 o 
   2  10   3        0.29        2.74      2.16 o 
   3  10   3        2.43        5.79      2.34 o 
   4  10   3       12.26       17.57      3.74 o 
   5  10   3      376.13      326.83     13.62 o 
   6  10   3       70.91       73.84      5.53 o 
   7  10   3      318.36      325.78     10.05 o 
   8  10   3      228.94      222.52     10.58 o 
   9  10   3      299.36      327.12     13.14 o 
  10  10   3       93.48       99.95      9.71 o 
  11  10   3      125.00      142.12     11.70 o 
  12  10   3      293.83      285.94     16.97 o 
  13  10   3       40.30       40.48     13.86 o 
  14  10   3        0.20      -19.65     12.69 o 
  15  10   3       14.70        1.19     16.50 o 
 -16  11   3       18.07       10.22      9.84 o 
 -15  11   3      175.99      152.30     18.50 o 
 -14  11   3       27.61       40.82     11.59 o 
 -13  11   3        0.65        4.91      7.03 o 
 -12  11   3      350.71      386.49     19.52 o 
 -11  11   3       67.45       73.85     21.68 o 
 -10  11   3      286.28      277.07     16.92 o 
  -9  11   3      169.61      175.51     12.74 o 
  -8  11   3       92.78      108.59     16.48 o 
  -7  11   3      451.55      436.88     13.72 o 
  -6  11   3       18.66       17.98      4.74 o 
  -5  11   3      166.16      173.79      8.74 o 
  -4  11   3      837.36      822.49     17.36 o 
  -3  11   3      936.23      895.11     18.98 o 
  -2  11   3     3829.75     3953.91     62.55 o 
  -1  11   3     4057.43     4127.13     47.99 o 
   0  11   3     1191.23     1216.54     20.11 o 
   1  11   3      893.31      885.72     15.65 o 
   2  11   3        6.57        4.17      2.59 o 
   3  11   3      317.49      310.80      8.19 o 
   4  11   3      970.54      950.48     15.14 o 
   5  11   3       91.95       95.35      6.46 o 
   6  11   3       94.74       77.12      5.69 o 
   7  11   3     2452.27     2528.32     33.22 o 
   8  11   3      172.86      202.89     10.74 o 
   9  11   3      176.91      166.60     11.45 o 
  10  11   3       62.07       60.34      8.47 o 
  11  11   3       13.47       10.00      6.38 o 
  12  11   3      239.58      271.00     55.17 o 
  13  11   3      534.18      580.56     45.74 o 
  14  11   3        7.53        9.62     16.50 o 
  15  11   3      148.86      129.43     29.36 o 
 -15  12   3      102.01       94.44     22.97 o 
 -14  12   3        1.63       10.57      7.78 o 
 -13  12   3        0.49       -3.61      6.65 o 
 -12  12   3       32.32       23.80      8.17 o 
 -11  12   3       32.19       32.14      9.83 o 
 -10  12   3      144.40      135.77     14.79 o 
  -9  12   3       93.72       91.02     14.00 o 
  -8  12   3      680.75      655.46     23.47 o 
  -7  12   3      223.08      231.95     13.22 o 
  -6  12   3      718.79      699.81     18.01 o 
  -5  12   3        0.59       -3.08      3.59 o 
  -4  12   3     1072.87     1056.29     21.97 o 
  -3  12   3     2273.42     2337.07     36.32 o 
  -2  12   3     1807.55     1903.30     34.94 o 
  -1  12   3      419.43      414.71     12.98 o 
   0  12   3     1274.83     1230.71     21.61 o 
   1  12   3        2.85       -2.57      2.84 o 
   2  12   3     2763.58     2804.34     32.75 o 
   3  12   3      161.27      197.61      7.22 o 
   4  12   3     1074.64     1149.67     17.74 o 
   5  12   3       18.34       29.39      4.59 o 
   6  12   3      223.77      214.74      9.67 o 
   7  12   3      987.98      909.04     17.63 o 
   8  12   3      452.77      468.60     16.43 o 
   9  12   3      207.00      207.55     15.43 o 
  10  12   3       30.44       36.70      7.63 o 
  11  12   3      181.96      177.87     16.48 o 
  12  12   3       14.04       23.67     17.07 o 
  13  12   3      226.55      286.20     36.03 o 
  14  12   3      251.98      243.54     34.76 o 
 -15  13   3        0.96        1.58      9.52 o 
 -14  13   3      124.95      127.50     25.77 o 
 -13  13   3      209.48      227.51     16.44 o 
 -12  13   3        0.20        5.75      7.16 o 
 -11  13   3       63.88       39.05     11.08 o 
 -10  13   3       84.73       76.99     12.77 o 
  -9  13   3       17.92        3.24      8.04 o 
  -8  13   3      366.62      368.52     18.65 o 
  -7  13   3     2158.93     2058.13     65.60 o 
  -6  13   3       82.84       78.14      7.01 o 
  -5  13   3     1706.63     1699.75     28.68 o 
  -4  13   3     2398.11     2432.12     40.03 o 
  -3  13   3        0.32        3.77      4.92 o 
  -2  13   3       54.75       45.51      7.29 o 
  -1  13   3      521.95      464.66     18.34 o 
   0  13   3     1834.84     1791.81     28.53 o 
   1  13   3      240.22      264.43     10.45 o 
   2  13   3       15.11       18.30      4.53 o 
   3  13   3      359.29      346.68     14.13 o 
   4  13   3       24.98       23.99      4.59 o 
   5  13   3      583.44      581.66     17.39 o 
   6  13   3        1.17       -0.08      3.52 o 
   7  13   3      170.89      175.83     11.22 o 
   8  13   3       28.79       26.98      7.73 o 
   9  13   3        6.17        2.52      5.55 o 
  10  13   3      677.18      659.77     32.65 o 
  11  13   3        0.05       30.63     17.03 o 
  12  13   3      321.02      297.18     35.54 o 
  13  13   3       50.95       37.26     19.49 o 
  14  13   3      336.03      368.26     41.52 o 
 -14  14   3      114.43      123.41     20.77 o 
 -13  14   3       44.08       30.77      8.93 o 
 -12  14   3       84.74       65.88     10.41 o 
 -11  14   3        1.54        8.00      8.18 o 
 -10  14   3      100.75      129.70     40.78 o 
  -9  14   3      532.87      481.16     24.51 o 
  -8  14   3      145.89      154.67     13.62 o 
  -7  14   3      475.87      434.37     18.71 o 
  -6  14   3       10.61        4.69      4.19 o 
  -5  14   3      139.66      128.82      8.82 o 
  -4  14   3       27.98       23.32      5.69 o 
  -3  14   3       33.72       39.29      6.23 o 
  -2  14   3      260.68      241.11     14.36 o 
  -1  14   3      137.80      172.30      9.40 o 
   0  14   3      255.58      285.19     11.26 o 
   1  14   3      289.33      318.45     11.63 o 
   2  14   3      443.89      391.96     13.54 o 
   3  14   3       73.45       87.83      6.85 o 
   4  14   3       19.19        8.54      4.22 o 
   5  14   3       37.84       53.79      5.91 o 
   6  14   3      421.79      429.24     13.61 o 
   7  14   3      370.41      377.86     16.61 o 
   8  14   3      347.38      304.63     19.07 o 
   9  14   3      247.18      259.81     18.43 o 
  10  14   3        0.20        6.70      8.78 o 
  11  14   3        2.26       -9.87     13.47 o 
  12  14   3       81.97       39.88     19.82 o 
  13  14   3      249.27      252.71     36.07 o 
 -13  15   3        5.88        2.89      7.61 o 
 -12  15   3        1.35        6.38      7.33 o 
 -11  15   3        1.28        0.28      8.46 o 
 -10  15   3      164.53      209.23     18.40 o 
  -9  15   3       99.13      127.64     14.02 o 
  -8  15   3       23.75       20.92      8.53 o 
  -7  15   3      120.00      112.27     12.60 o 
  -6  15   3        2.43        0.97      6.31 o 
  -5  15   3        2.98       -0.81      4.42 o 
  -4  15   3      169.11      129.65     16.81 o 
  -3  15   3       28.44       20.58      5.86 o 
  -2  15   3       44.60       47.80      6.60 o 
  -1  15   3       43.24       33.63      6.96 o 
   0  15   3        2.72        0.27      3.76 o 
   1  15   3      487.45      439.48     15.02 o 
   2  15   3      276.32      276.43     16.57 o 
   3  15   3       20.03       16.71      4.66 o 
   4  15   3       10.20       10.14      4.70 o 
   5  15   3        0.04        2.57      4.32 o 
   6  15   3       53.12       65.74     10.50 o 
   7  15   3      143.40      137.52     14.05 o 
   8  15   3      269.56      263.25     21.02 o 
   9  15   3      356.96      353.47     29.04 o 
  10  15   3        4.52        8.91     12.14 o 
  11  15   3      262.82      280.02     36.40 o 
  12  15   3       43.05       28.05     18.71 o 
 -13  16   3        0.26       15.82     10.46 o 
 -12  16   3        2.96       10.98      8.19 o 
 -11  16   3       27.59       33.97     10.19 o 
 -10  16   3        0.32        9.77     12.28 o 
  -9  16   3       23.18       22.94      9.05 o 
  -8  16   3       48.85       57.48     10.83 o 
  -7  16   3      883.42      936.05     41.27 o 
  -6  16   3      366.56      312.06     18.63 o 
  -5  16   3       24.45       23.49      6.35 o 
  -4  16   3       85.60       89.65      9.39 o 
  -3  16   3       52.22       51.36     13.72 o 
  -2  16   3      309.63      319.54     13.57 o 
  -1  16   3      122.86      112.56      9.19 o 
   0  16   3       26.84       34.13      7.35 o 
   1  16   3        8.50       10.75      5.20 o 
   2  16   3      865.81      888.42     26.54 o 
   3  16   3      208.70      193.36     10.95 o 
   4  16   3       29.10       25.41      5.69 o 
   5  16   3      424.73      447.58     19.69 o 
   6  16   3       96.54      115.34     13.65 o 
   7  16   3      488.85      492.78     36.45 o 
   8  16   3       70.08       79.23     17.75 o 
   9  16   3      198.19      204.28     24.53 o 
  10  16   3       72.37       89.79     24.03 o 
  11  16   3       68.18       22.77     18.34 o 
  12  16   3       34.09       28.46     18.96 o 
 -12  17   3       24.38       40.29     11.73 o 
 -11  17   3        1.96        5.46      7.55 o 
 -10  17   3       66.37       77.75     12.73 o 
  -9  17   3       15.78       -0.93      8.06 o 
  -8  17   3        6.75       21.94      8.78 o 
  -7  17   3        3.19        6.92     15.24 o 
  -6  17   3        6.34        0.04     12.62 o 
  -5  17   3       35.03       26.53      9.20 o 
  -4  17   3       17.73        7.30      8.21 o 
  -3  17   3      128.78      132.01     12.70 o 
  -2  17   3       27.25       28.67      9.21 o 
  -1  17   3      117.05       92.18     17.04 o 
   0  17   3        5.36        2.87      5.37 o 
   1  17   3      134.54      129.91     18.22 o 
   2  17   3      104.03      113.22     14.21 o 
   3  17   3       53.33       50.50      8.51 o 
   4  17   3      980.00      947.70     77.25 o 
   5  17   3      124.64      142.89     20.26 o 
   6  17   3      113.57      115.63     27.84 o 
   7  17   3       27.73       29.60     13.24 o 
   8  17   3        3.27       15.32     12.19 o 
   9  17   3       16.26       16.31     13.28 o 
  10  17   3        3.54        2.87     15.68 o 
  11  17   3       71.22       88.36     25.30 o 
 -10  18   3       12.61       13.71      9.41 o 
  -9  18   3       41.78       23.90     13.04 o 
  -8  18   3      110.87      107.57     13.80 o 
  -7  18   3      609.71      712.99     30.29 o 
  -6  18   3       36.18       29.15      9.39 o 
  -5  18   3      330.54      385.01     20.77 o 
  -4  18   3      197.94      211.20     15.08 o 
  -3  18   3        4.12       -0.56      6.99 o 
  -2  18   3       11.49        8.74      7.40 o 
  -1  18   3        0.43        7.59      7.58 o 
   0  18   3       39.38       16.98      7.67 o 
   1  18   3      146.16      126.74     15.69 o 
   2  18   3        0.44      -10.51      9.29 o 
   3  18   3      143.78      156.96     21.69 o 
   4  18   3        7.14        1.25     10.42 o 
   5  18   3      128.97      142.13     21.91 o 
   6  18   3      252.73      267.12     37.42 o 
   7  18   3        5.71       -8.49     11.65 o 
   8  18   3       69.63       31.59     15.24 o 
   9  18   3       46.87       60.93     21.70 o 
  10  18   3       38.63       30.63     19.98 o 
  -9  19   3      122.07      122.40     21.78 o 
  -8  19   3       54.03       39.69     10.50 o 
  -7  19   3       38.25       45.68     10.98 o 
  -6  19   3       23.00       14.44     12.77 o 
  -5  19   3        5.25       13.17      8.45 o 
  -4  19   3       58.29       59.42     12.51 o 
  -3  19   3       52.39       44.17      9.08 o 
  -2  19   3       98.12      114.14     12.26 o 
  -1  19   3       26.22        0.34      7.96 o 
   0  19   3       50.78       48.37     11.08 o 
   1  19   3        7.53        5.76      9.16 o 
   2  19   3      174.91      197.15     21.43 o 
   3  19   3      131.88      101.80     33.84 o 
   4  19   3       49.46       30.11     20.82 o 
   5  19   3      401.20      474.88     34.91 o 
   6  19   3        7.06       18.42     22.79 o 
   7  19   3        5.66        6.19     12.73 o 
   8  19   3        0.25        8.96     13.18 o 
  -8  20   3       13.74       -1.70     12.74 o 
  -7  20   3      353.63      309.43     30.78 o 
  -6  20   3      215.91      263.64     28.80 o 
  -5  20   3       45.05       32.51     15.71 o 
  -4  20   3        0.24       -1.84     15.40 o 
  -3  20   3       11.07        4.67     10.92 o 
  -2  20   3       17.91       -8.21     12.58 o 
  -1  20   3       94.50      109.84     18.14 o 
   0  20   3        6.90      -11.10     10.31 o 
   1  20   3       10.85       38.59     14.25 o 
   2  20   3        3.89       -4.68     12.39 o 
   3  20   3      299.62      335.29     27.15 o 
   4  20   3      360.93      372.46     41.60 o 
   5  20   3       14.48       -2.16     12.05 o 
   6  20   3       21.62       43.53     16.76 o 
   7  20   3        8.64        0.89     12.57 o 
  -6  21   3       59.23       33.58     15.20 o 
  -5  21   3        4.62      -11.62     10.99 o 
  -4  21   3      146.22      146.49     59.45 o 
  -3  21   3        3.01       10.64     13.63 o 
  -2  21   3        0.42       -1.54     11.33 o 
  -1  21   3       33.75       35.52     13.78 o 
   0  21   3       10.68        2.13     14.93 o 
   1  21   3        2.09       12.36     12.54 o 
   2  21   3       13.44       14.64     13.00 o 
   3  21   3      593.92      629.59     50.01 o 
   4  21   3       90.26       82.95     17.38 o 
   5  21   3      107.51       62.95     17.05 o 
  -1  22   3        1.56        8.61     15.04 o 
   0  22   3      117.20       93.43     18.49 o 
 -18   0   4      555.90      507.71     41.76 o 
 -17   0   4      127.08      114.81     23.67 o 
 -16   0   4      379.73      461.00     37.38 o 
 -15   0   4        0.06       -3.07     10.60 o 
 -14   0   4      707.24      769.42     55.79 o 
 -13   0   4       18.70       14.54      7.47 o 
 -12   0   4      165.43      118.02     17.73 o 
 -11   0   4       14.23        9.76      6.34 o 
 -10   0   4     1210.62     1154.51     31.59 o 
  -9   0   4      645.03      755.88     19.80 o 
  -8   0   4      823.91      938.19     18.65 o 
  -7   0   4        1.07       10.24      3.14 o 
  -6   0   4    10115.07    10711.58    131.97 o 
  -5   0   4    12406.64    13122.76    157.62 o 
  -4   0   4      880.60      867.69     13.85 o 
  -3   0   4     3306.84     3691.25     38.72 o 
  -2   0   4     6051.77     6539.69     87.76 o 
  -1   0   4      200.02      155.54     16.05 o 
   0   0   4      210.46      232.32     18.43 o 
   1   0   4     2651.91     2446.86     40.90 o 
   2   0   4      248.62      221.15      6.04 o 
   3   0   4     7805.50     7263.01     80.74 o 
   4   0   4     1393.51     1388.11     19.17 o 
   5   0   4    12761.97    13608.49    137.38 o 
   6   0   4      144.99      143.40      6.66 o 
   7   0   4      378.30      371.90     10.98 o 
   8   0   4       50.55       66.19      7.45 o 
   9   0   4      823.80      786.40     20.97 o 
  10   0   4      111.33      102.93      9.58 o 
  11   0   4     2800.71     2769.33     49.93 o 
  12   0   4      271.02      292.98     19.72 o 
  13   0   4     1544.49     1731.90     48.82 o 
  14   0   4      209.52      188.68     19.08 o 
  15   0   4       74.36       62.50     13.58 o 
  16   0   4      400.03      395.77     43.32 o 
 -18   1   4        0.27        3.18      9.60 o 
 -17   1   4       46.67       34.90     11.89 o 
 -16   1   4       30.32       14.97      9.95 o 
 -15   1   4      594.99      658.07     30.82 o 
 -14   1   4       38.15       22.58      6.86 o 
 -13   1   4      369.17      322.58     14.30 o 
 -12   1   4      260.45      305.94     15.11 o 
 -11   1   4      213.71      212.52     15.31 o 
 -10   1   4     1962.63     2007.56     33.64 o 
  -9   1   4      391.41      366.30      9.77 o 
  -8   1   4     2119.73     2234.28     24.94 o 
  -7   1   4        0.94        3.23      2.15 o 
  -6   1   4     2500.22     2560.29     31.46 o 
  -5   1   4        2.08       -0.56      1.74 o 
  -4   1   4     1522.79     1561.15     15.28 o 
  -3   1   4     4629.34     4651.55     36.80 o 
  -2   1   4        2.47        3.63      1.59 o 
  -1   1   4     1859.47     1794.57     21.50 o 
   0   1   4      734.72      619.91     14.73 o 
   1   1   4     8409.38     8588.17     94.82 o 
   2   1   4     1606.39     1768.88     18.84 o 
   3   1   4     2603.35     2600.44     21.88 o 
   4   1   4      275.50      239.69      4.68 o 
   5   1   4      253.02      287.92      5.80 o 
   6   1   4      432.33      548.90     10.17 o 
   7   1   4      745.60      762.95     11.29 o 
   8   1   4       74.27       89.75      5.45 o 
   9   1   4      243.16      243.11      9.65 o 
  10   1   4      622.85      595.03     22.63 o 
  11   1   4      229.72      236.96     10.16 o 
  12   1   4      471.26      446.79     19.69 o 
  13   1   4        1.72       -1.25      5.05 o 
  14   1   4      548.08      530.43     19.59 o 
  15   1   4       13.36       16.00      8.19 o 
  16   1   4      196.43      197.72     34.11 o 
 -18   2   4      181.63      236.84     44.81 o 
 -17   2   4        5.57        7.77      8.95 o 
 -16   2   4      135.57      100.54     15.52 o 
 -15   2   4        1.92        7.67      8.47 o 
 -14   2   4        0.10       -3.78      4.95 o 
 -13   2   4      265.14      266.78     14.69 o 
 -12   2   4      834.93      760.82     19.93 o 
 -11   2   4       57.13       53.48      6.63 o 
 -10   2   4      459.76      455.18     13.84 o 
  -9   2   4      436.26      452.95     10.67 o 
  -8   2   4      343.54      393.01      8.66 o 
  -7   2   4     1157.01     1271.12     16.11 o 
  -6   2   4       98.08       76.15      4.99 o 
  -5   2   4     2577.29     2638.49     29.16 o 
  -4   2   4      202.66      279.73      5.72 o 
  -3   2   4    14368.86    14070.13    116.18 o 
  -2   2   4     8850.14     9072.72     99.14 o 
  -1   2   4     4918.27     4600.80     48.56 o 
   0   2   4     1538.58     1499.13     24.31 o 
   1   2   4     1899.41     1913.36     24.83 o 
   2   2   4     1380.28     1467.30     17.90 o 
   3   2   4      344.47      369.78      5.78 o 
   4   2   4     1825.89     1950.80     19.27 o 
   5   2   4     3624.77     3932.88     32.44 o 
   6   2   4      136.99      163.39      5.06 o 
   7   2   4        8.58       20.09      2.56 o 
   8   2   4       72.86       64.69      5.01 o 
   9   2   4       32.50       28.73      4.55 o 
  10   2   4       70.04       74.96      7.21 o 
  11   2   4      354.16      338.10     12.78 o 
  12   2   4      185.13      160.40     10.46 o 
  13   2   4       28.87       26.16      6.44 o 
  14   2   4        9.16       -4.76      5.46 o 
  15   2   4      438.27      490.34     22.49 o 
  16   2   4       63.00       61.17     24.08 o 
  17   2   4      334.31      421.28     46.60 o 
 -18   3   4       42.14       28.78     12.10 o 
 -17   3   4      157.65      193.78     20.54 o 
 -16   3   4      296.94      316.72     31.28 o 
 -15   3   4       85.78       86.27     14.55 o 
 -14   3   4      122.60      119.65     13.56 o 
 -13   3   4     3099.28     3084.92     65.06 o 
 -12   3   4      108.92      129.40      9.63 o 
 -11   3   4      408.83      355.70     14.67 o 
 -10   3   4       96.06      104.27      9.38 o 
  -9   3   4        9.03       13.19      3.65 o 
  -8   3   4      120.47      130.82      6.40 o 
  -7   3   4      705.71      752.62     12.28 o 
  -6   3   4     1817.11     1843.79     27.27 o 
  -5   3   4      135.79       91.44      4.59 o 
  -4   3   4     2623.36     2598.15     29.83 o 
  -3   3   4     5415.98     5823.34     63.12 o 
  -2   3   4     6450.96     6142.42     55.29 o 
  -1   3   4      257.76      270.77      7.22 o 
   0   3   4     1168.43     1334.05     18.80 o 
   1   3   4       47.01       59.15      3.77 o 
   2   3   4     1862.66     1981.23     22.40 o 
   3   3   4      326.57      351.79      6.28 o 
   4   3   4    10480.40    10829.19     84.53 o 
   5   3   4     1321.51     1488.39     17.01 o 
   6   3   4      145.67      133.82      5.33 o 
   7   3   4      187.02      186.54      6.34 o 
   8   3   4     1102.33     1101.94     18.03 o 
   9   3   4       93.47      104.18      6.75 o 
  10   3   4      131.38      128.89      7.76 o 
  11   3   4       22.28       10.87      4.68 o 
  12   3   4        7.49       13.95      5.52 o 
  13   3   4      293.12      284.18     15.17 o 
  14   3   4      496.28      513.61     22.45 o 
  15   3   4      178.25      192.68     14.54 o 
  16   3   4      478.80      492.85     47.33 o 
  17   3   4      454.48      472.34     47.86 o 
 -18   4   4       29.90       46.73     13.12 o 
 -17   4   4       16.99       25.60     14.70 o 
 -16   4   4      557.35      633.73     31.81 o 
 -15   4   4       51.65       77.30     14.23 o 
 -14   4   4     1000.87      996.91     40.85 o 
 -13   4   4       30.22       26.97      8.78 o 
 -12   4   4        0.37        7.25      5.05 o 
 -11   4   4       31.49       10.95      4.90 o 
 -10   4   4      544.25      512.93     18.88 o 
  -9   4   4       14.80       17.48      4.39 o 
  -8   4   4        1.66       12.99      3.67 o 
  -7   4   4        8.09        9.51      2.48 o 
  -6   4   4     5990.85     6133.26     82.35 o 
  -5   4   4     3607.01     3728.60     61.19 o 
  -4   4   4      451.01      464.10      9.40 o 
  -3   4   4       14.63       37.39      2.94 o 
  -2   4   4      143.27      131.43      3.92 o 
  -1   4   4     1601.03     1794.23     19.14 o 
   0   4   4        2.32        1.19      1.28 o 
   1   4   4     1654.94     1623.78     20.27 o 
   2   4   4        0.04        1.84      1.54 o 
   3   4   4      226.49      216.24      5.42 o 
   4   4   4      427.35      540.02      9.46 o 
   5   4   4       31.11       71.15      3.96 o 
   6   4   4      301.62      276.79      7.68 o 
   7   4   4       82.99       66.52      4.97 o 
   8   4   4       86.66       78.48      5.84 o 
   9   4   4     1951.41     1881.64     26.90 o 
  10   4   4       11.83        9.50      4.04 o 
  11   4   4      498.73      555.13     17.66 o 
  12   4   4      167.34      171.16     11.88 o 
  13   4   4        2.52        9.90      6.01 o 
  14   4   4       66.62       60.12      9.22 o 
  15   4   4       48.83       70.12     10.97 o 
  16   4   4        4.59      -18.14     14.45 o 
  17   4   4       48.46       25.92     21.05 o 
 -18   5   4      183.91      204.93     29.54 o 
 -17   5   4        1.19        5.96      9.49 o 
 -16   5   4        0.62        4.66      8.95 o 
 -15   5   4      803.10      870.58     47.35 o 
 -14   5   4       38.09       33.18     12.33 o 
 -13   5   4      360.09      277.49     17.86 o 
 -12   5   4       15.95        4.31      4.96 o 
 -11   5   4      883.48      834.66     22.26 o 
 -10   5   4        0.03        7.27      5.20 o 
  -9   5   4     1003.61      965.25     23.48 o 
  -8   5   4     1225.13     1229.90     21.44 o 
  -7   5   4      106.19      119.42      6.41 o 
  -6   5   4     1172.53     1357.67     17.95 o 
  -5   5   4      397.03      465.92      9.82 o 
  -4   5   4      119.35      113.85      5.18 o 
  -3   5   4      501.21      430.06      9.78 o 
  -2   5   4       71.91       68.18      3.97 o 
  -1   5   4     1617.98     1584.60     18.50 o 
   0   5   4     2043.44     2199.79     23.82 o 
   1   5   4     2498.72     2778.10     29.05 o 
   2   5   4     1682.37     1696.14     23.12 o 
   3   5   4     1579.52     1714.34     22.17 o 
   4   5   4       11.58       24.86      2.84 o 
   5   5   4      240.47      202.87      6.59 o 
   6   5   4       62.43       50.79      4.20 o 
   7   5   4      298.33      293.28      8.93 o 
   8   5   4       90.37       89.21      6.12 o 
   9   5   4       45.81       62.08      6.37 o 
  10   5   4     1478.55     1469.42     26.15 o 
  11   5   4        0.01       -5.36      4.37 o 
  12   5   4       87.41       89.45      9.61 o 
  13   5   4      253.55      265.65     15.03 o 
  14   5   4      154.64      131.80     12.42 o 
  15   5   4       85.47      122.90     14.70 o 
  16   5   4      186.51      208.98     34.15 o 
 -17   6   4       81.43       84.04     15.59 o 
 -16   6   4      162.21      193.96     20.44 o 
 -15   6   4      101.94       89.30     15.09 o 
 -14   6   4        3.87        5.33      8.50 o 
 -13   6   4        9.12        1.77      6.18 o 
 -12   6   4      845.36      882.71     28.98 o 
 -11   6   4      422.21      434.95     19.03 o 
 -10   6   4      345.02      333.17     16.22 o 
  -9   6   4      467.70      479.92     17.84 o 
  -8   6   4      518.48      529.48     14.40 o 
  -7   6   4       26.07       32.96      4.21 o 
  -6   6   4       30.76       45.34      3.51 o 
  -5   6   4      428.34      425.51      8.49 o 
  -4   6   4      397.25      387.36      9.40 o 
  -3   6   4       75.25      115.92      6.32 o 
  -2   6   4      354.12      350.43      9.91 o 
  -1   6   4      123.90      121.23      7.87 o 
   0   6   4     4010.42     4206.19     48.99 o 
   1   6   4       14.34       21.48      3.31 o 
   2   6   4       61.92       47.62      4.59 o 
   3   6   4       98.06      101.28      6.85 o 
   4   6   4      471.50      450.00      9.91 o 
   5   6   4      245.03      263.43      7.73 o 
   6   6   4       64.59       54.21      5.02 o 
   7   6   4     1751.22     1668.66     25.55 o 
   8   6   4      255.30      233.95      9.88 o 
   9   6   4      181.89      176.96      9.40 o 
  10   6   4     1684.01     1628.58     29.83 o 
  11   6   4     1822.38     1721.34     43.51 o 
  12   6   4       12.53        9.69      5.51 o 
  13   6   4        3.13        7.52      5.98 o 
  14   6   4      127.09      144.97     12.58 o 
  15   6   4        2.01        0.44     11.35 o 
  16   6   4       14.86        1.84     18.47 o 
 -17   7   4        0.04       14.59     15.33 o 
 -16   7   4       65.69       93.69     25.30 o 
 -15   7   4        2.36        4.71      8.90 o 
 -14   7   4       12.16       13.60      9.34 o 
 -13   7   4      547.35      533.72     23.91 o 
 -12   7   4        1.12        4.42      5.15 o 
 -11   7   4      148.00      120.29     12.00 o 
 -10   7   4      136.32      118.27     11.23 o 
  -9   7   4       12.31       11.01      5.24 o 
  -8   7   4      149.79      150.59     10.21 o 
  -7   7   4       15.98       27.39      3.74 o 
  -6   7   4        0.30        3.65      2.37 o 
  -5   7   4        9.48        6.34      2.05 o 
  -4   7   4      143.40      147.46      5.85 o 
  -3   7   4      814.24      835.57     17.67 o 
  -2   7   4       77.99       72.75      5.76 o 
  -1   7   4      721.40      792.63     15.29 o 
   0   7   4     3166.56     3566.35     43.99 o 
   1   7   4     3277.30     3273.65     46.14 o 
   2   7   4     4098.47     4364.06     52.58 o 
   3   7   4       14.33        3.77      2.29 o 
   4   7   4     1208.15     1389.20     21.37 o 
   5   7   4      390.73      369.97      9.54 o 
   6   7   4     1491.73     1430.71     22.78 o 
   7   7   4      512.85      514.43     14.75 o 
   8   7   4      808.87      815.28     17.71 o 
   9   7   4        0.32        0.86      3.74 o 
  10   7   4      899.75      871.06     22.55 o 
  11   7   4      275.32      306.58     20.58 o 
  12   7   4      255.01      294.11     15.30 o 
  13   7   4      144.59      127.90     12.33 o 
  14   7   4        6.42        2.85      7.30 o 
  15   7   4       56.83       34.08     14.89 o 
  16   7   4      120.50      103.96     28.91 o 
 -17   8   4        2.36        1.46     13.90 o 
 -16   8   4      165.59      140.33     21.21 o 
 -15   8   4       14.07        2.02     32.37 o 
 -14   8   4       14.99       15.49     10.01 o 
 -13   8   4        4.07        7.05      7.23 o 
 -12   8   4      219.06      196.56     15.63 o 
 -11   8   4        0.65       -6.26      4.92 o 
 -10   8   4      217.24      158.89     12.93 o 
  -9   8   4      964.27      985.34     26.71 o 
  -8   8   4     1333.67     1249.77     35.03 o 
  -7   8   4        0.38        1.84      3.22 o 
  -6   8   4      306.28      333.42      8.53 o 
  -5   8   4      427.00      492.45      9.84 o 
  -4   8   4       71.59       50.80      3.53 o 
  -3   8   4       87.28       83.23      5.11 o 
  -2   8   4     1146.99     1271.29     23.65 o 
  -1   8   4     2524.28     2668.30     39.12 o 
   0   8   4     2526.66     2551.33     35.07 o 
   1   8   4      734.90      859.74     17.12 o 
   2   8   4       15.60       10.18      3.22 o 
   3   8   4       97.42       90.41      5.87 o 
   4   8   4      856.42      870.19     16.00 o 
   5   8   4      578.47      581.26     14.00 o 
   6   8   4      126.04      117.99      7.26 o 
   7   8   4      314.37      318.29     11.28 o 
   8   8   4      189.95      190.12     10.40 o 
   9   8   4     1855.52     1701.92     33.03 o 
  10   8   4     1479.16     1447.39     30.44 o 
  11   8   4        9.29       14.45      5.90 o 
  12   8   4      125.63      148.53     12.27 o 
  13   8   4        5.14        9.11      6.54 o 
  14   8   4       13.52       23.07     13.61 o 
  15   8   4       76.02       88.52     25.26 o 
  16   8   4        1.14       23.26     20.14 o 
 -17   9   4        9.34       -4.60      9.19 o 
 -16   9   4      426.68      443.18     28.88 o 
 -15   9   4       10.37       14.13      9.92 o 
 -14   9   4        3.54        2.29     21.60 o 
 -13   9   4      145.77      132.73     26.68 o 
 -12   9   4      183.49      174.65     15.37 o 
 -11   9   4      159.01      162.35     14.05 o 
 -10   9   4       84.25       99.54     15.31 o 
  -9   9   4      284.44      325.61     13.66 o 
  -8   9   4       19.45       18.19      9.71 o 
  -7   9   4      452.29      450.18     13.82 o 
  -6   9   4       10.96        9.82      3.27 o 
  -5   9   4      928.70      958.18     15.17 o 
  -4   9   4      584.51      600.41     11.26 o 
  -3   9   4      390.33      395.00      9.34 o 
  -2   9   4        6.20        3.59      3.00 o 
  -1   9   4       18.28       20.98      3.92 o 
   0   9   4      104.12      152.02      7.43 o 
   1   9   4       21.04       15.05      3.63 o 
   2   9   4     1710.08     1694.85     23.36 o 
   3   9   4      692.49      669.19     14.17 o 
   4   9   4       26.95       19.32      4.05 o 
   5   9   4        4.78        1.73      3.13 o 
   6   9   4      181.39      177.89      8.85 o 
   7   9   4     1263.66     1267.11     23.17 o 
   8   9   4      693.02      658.26     16.60 o 
   9   9   4      420.97      323.95     14.41 o 
  10   9   4      277.75      320.65     15.05 o 
  11   9   4      117.69      139.02     13.95 o 
  12   9   4       15.53       14.33      6.74 o 
  13   9   4        2.16        3.32      6.19 o 
  14   9   4       15.62        8.31     11.98 o 
  15   9   4       32.22       33.37     19.90 o 
 -16  10   4      179.27      205.17     21.77 o 
 -15  10   4       77.09       77.66     22.62 o 
 -14  10   4      181.41      180.77     19.97 o 
 -13  10   4       72.55       60.97     13.45 o 
 -12  10   4      229.74      210.47     16.77 o 
 -11  10   4      340.97      357.83     18.60 o 
 -10  10   4     1026.09     1018.50     27.26 o 
  -9  10   4      101.76      119.08      9.37 o 
  -8  10   4      380.79      393.60     16.91 o 
  -7  10   4      225.66      196.01     10.79 o 
  -6  10   4      148.81      139.89      8.88 o 
  -5  10   4       19.13       12.06      3.72 o 
  -4  10   4      170.36      163.69      8.80 o 
  -3  10   4       17.47       42.35      5.23 o 
  -2  10   4      323.89      381.17     10.81 o 
  -1  10   4      728.91      677.64     16.72 o 
   0  10   4     1086.77     1121.40     22.32 o 
   1  10   4      893.29      864.40     18.11 o 
   2  10   4      289.58      274.10     10.68 o 
   3  10   4       58.87       45.18      5.33 o 
   4  10   4        0.60        3.70      3.77 o 
   5  10   4      132.10      124.42      8.75 o 
   6  10   4       36.93       37.88      5.41 o 
   7  10   4      118.43      123.29      8.43 o 
   8  10   4      186.52      220.65     11.47 o 
   9  10   4      941.87      871.38     23.02 o 
  10  10   4      775.37      783.31     22.45 o 
  11  10   4      252.40      241.11     14.52 o 
  12  10   4      178.78      191.34     13.78 o 
  13  10   4      123.16      148.75     15.56 o 
  14  10   4        7.34       19.57     18.43 o 
  15  10   4      131.36       92.86     26.74 o 
 -16  11   4        8.58       24.10     11.25 o 
 -15  11   4        2.31        7.39     12.67 o 
 -14  11   4       16.59       46.82     12.58 o 
 -13  11   4     1408.41     1416.70     68.11 o 
 -12  11   4        6.34       17.11      9.34 o 
 -11  11   4      161.46      185.36     15.07 o 
 -10  11   4       16.72       12.38      6.15 o 
  -9  11   4      185.06      209.61     12.60 o 
  -8  11   4     1604.96     1632.10     34.85 o 
  -7  11   4      950.25      980.87     21.32 o 
  -6  11   4     1183.07     1187.88     21.57 o 
  -5  11   4      257.80      259.68      9.92 o 
  -4  11   4      156.02      125.47      7.14 o 
  -3  11   4      545.03      544.70     13.79 o 
  -2  11   4     1518.58     1505.99     34.28 o 
  -1  11   4       17.11       27.51      4.24 o 
   0  11   4      491.94      537.37     16.57 o 
   1  11   4      819.91      851.78     18.34 o 
   2  11   4      108.94      121.46      7.86 o 
   3  11   4       13.60        8.97      4.02 o 
   4  11   4       72.19       70.92      6.71 o 
   5  11   4       84.73       69.17      7.02 o 
   6  11   4        6.19        5.56      4.07 o 
   7  11   4      149.52      172.23     11.76 o 
   8  11   4      304.06      281.39     13.79 o 
   9  11   4       34.10       25.15      8.22 o 
  10  11   4       49.94       47.45     10.62 o 
  11  11   4      169.51      160.03     12.93 o 
  12  11   4       89.56       95.10     11.37 o 
  13  11   4       12.97       22.34     15.87 o 
  14  11   4        0.80       15.23     16.54 o 
 -15  12   4        0.00       12.50     11.91 o 
 -14  12   4       48.67       69.85     13.89 o 
 -13  12   4       26.47       20.89     10.90 o 
 -12  12   4      631.22      616.83     43.16 o 
 -11  12   4      154.47      140.55     15.15 o 
 -10  12   4        9.33       10.35      7.06 o 
  -9  12   4      461.52      449.54     18.23 o 
  -8  12   4       25.70       20.49      5.98 o 
  -7  12   4     2302.70     2224.96     36.68 o 
  -6  12   4       47.14       39.93      5.48 o 
  -5  12   4     1266.04     1302.46     23.44 o 
  -4  12   4     1437.11     1355.46     26.73 o 
  -3  12   4     1516.99     1510.31     26.56 o 
  -2  12   4      644.40      607.75     15.96 o 
  -1  12   4       20.79       22.80      6.94 o 
   0  12   4      789.29      760.34     16.33 o 
   1  12   4      296.60      303.26     11.72 o 
   2  12   4      853.33      788.98     18.39 o 
   3  12   4        5.85       15.06      4.58 o 
   4  12   4      529.21      502.80     15.18 o 
   5  12   4        3.73        8.00      4.32 o 
   6  12   4      161.46      155.67     10.09 o 
   7  12   4       44.27       45.83      7.46 o 
   8  12   4      494.63      542.66     18.52 o 
   9  12   4      223.65      191.48     13.01 o 
  10  12   4      217.31      202.49     13.69 o 
  11  12   4       73.30       79.77     10.22 o 
  12  12   4       11.22       11.78      9.83 o 
  13  12   4        5.78        4.95     17.16 o 
  14  12   4      203.20      147.16     30.50 o 
 -15  13   4       13.09       11.01     10.68 o 
 -14  13   4       20.34       12.51     10.44 o 
 -13  13   4       67.73       37.38     12.42 o 
 -12  13   4       73.62       86.23     20.84 o 
 -11  13   4      553.71      566.60     26.25 o 
 -10  13   4      462.10      477.61     29.04 o 
  -9  13   4        7.63       19.28      6.80 o 
  -8  13   4     1800.25     1852.37     36.60 o 
  -7  13   4        0.06        0.84      4.49 o 
  -6  13   4        0.15       -1.84      3.96 o 
  -5  13   4        5.41        7.14      4.05 o 
  -4  13   4      862.13      819.38     19.09 o 
  -3  13   4     1189.82     1209.19     25.50 o 
  -2  13   4     1568.51     1614.95     46.70 o 
  -1  13   4     2038.71     2154.14     34.14 o 
   0  13   4      173.60      177.50      8.17 o 
   1  13   4       75.59       82.09      8.03 o 
   2  13   4        4.01        3.34      4.01 o 
   3  13   4      530.94      496.81     16.68 o 
   4  13   4      252.79      245.17     11.84 o 
   5  13   4        7.28       14.54      5.41 o 
   6  13   4        6.52        5.70      5.07 o 
   7  13   4        0.37       -3.34      4.71 o 
   8  13   4        7.67        2.27      5.18 o 
   9  13   4      180.98      174.08     13.00 o 
  10  13   4       81.62       90.86     10.55 o 
  11  13   4        0.22        3.07      6.94 o 
  12  13   4      120.15      132.91     29.03 o 
  13  13   4        6.85       -4.18     16.66 o 
 -14  14   4       54.61       86.95     15.82 o 
 -13  14   4       12.75       15.62     17.83 o 
 -12  14   4      174.96      187.28     28.74 o 
 -11  14   4        1.02       -5.91      7.14 o 
 -10  14   4      467.63      455.44     24.29 o 
  -9  14   4      610.02      633.12     22.25 o 
  -8  14   4      102.58      101.37     11.16 o 
  -7  14   4      112.98      113.47      9.70 o 
  -6  14   4      664.67      699.15     18.69 o 
  -5  14   4      471.53      501.02     14.64 o 
  -4  14   4      257.96      251.52     11.32 o 
  -3  14   4       23.58       14.81      4.90 o 
  -2  14   4      213.82      201.61     13.97 o 
  -1  14   4      381.77      393.88     13.60 o 
   0  14   4      657.03      650.05     18.83 o 
   1  14   4       16.34       12.46      5.01 o 
   2  14   4      534.36      468.22     15.49 o 
   3  14   4      557.25      579.10     18.34 o 
   4  14   4      352.59      265.18     13.55 o 
   5  14   4       51.21       42.23      7.31 o 
   6  14   4        5.32        3.98      5.13 o 
   7  14   4       53.00       44.26      7.77 o 
   8  14   4      129.68      155.53     12.34 o 
   9  14   4      285.32      354.57     22.74 o 
  10  14   4      141.98      108.03     14.22 o 
  11  14   4      435.79      454.28     38.26 o 
  12  14   4        6.92       33.57     19.24 o 
  13  14   4      528.10      562.54     50.40 o 
 -13  15   4       73.92       69.80     13.81 o 
 -12  15   4      378.10      403.29     35.17 o 
 -11  15   4       80.51       90.42     18.49 o 
 -10  15   4       14.44        9.82     11.84 o 
  -9  15   4        7.37        5.18      9.96 o 
  -8  15   4      670.35      702.79     29.06 o 
  -7  15   4     2158.63     2103.01     58.90 o 
  -6  15   4      514.13      511.94     17.69 o 
  -5  15   4      338.02      347.97     12.99 o 
  -4  15   4       40.51       37.04      6.27 o 
  -3  15   4      177.57      179.47     10.16 o 
  -2  15   4        0.61        2.87      4.42 o 
  -1  15   4       38.36       51.23      7.96 o 
   0  15   4      207.40      182.76     11.71 o 
   1  15   4      127.37      108.98      9.72 o 
   2  15   4       65.21       66.47      8.20 o 
   3  15   4       91.33       72.31     10.05 o 
   4  15   4        8.09        8.62      5.42 o 
   5  15   4      250.49      217.99     13.62 o 
   6  15   4      489.19      580.03     20.38 o 
   7  15   4        0.71       -1.19      5.51 o 
   8  15   4       82.73       68.04     13.62 o 
   9  15   4      131.64      146.50     16.13 o 
  10  15   4      200.73      227.87     21.44 o 
  11  15   4      104.65       88.77     23.99 o 
  12  15   4      847.08      885.68     59.45 o 
 -12  16   4      382.46      398.09     25.45 o 
 -11  16   4        0.06       -9.13     11.70 o 
 -10  16   4        0.91      -13.57     10.70 o 
  -9  16   4        3.65       19.07     13.01 o 
  -8  16   4      496.56      493.54     32.08 o 
  -7  16   4      417.92      426.34     23.19 o 
  -6  16   4        1.22        1.75      5.47 o 
  -5  16   4       26.73       22.18      7.04 o 
  -4  16   4      413.59      488.40     16.96 o 
  -3  16   4      709.12      610.65     21.96 o 
  -2  16   4      718.45      703.63     21.27 o 
  -1  16   4      144.81      155.49     11.61 o 
   0  16   4      258.82      309.84     16.52 o 
   1  16   4       20.10       41.79      7.26 o 
   2  16   4      586.02      591.85     19.94 o 
   3  16   4     1742.45     1912.42     48.55 o 
   4  16   4       29.07       16.75      6.08 o 
   5  16   4      464.51      481.26     19.25 o 
   6  16   4      193.36      158.37     13.72 o 
   7  16   4      568.27      628.74     39.89 o 
   8  16   4        0.23        4.74      7.84 o 
   9  16   4       92.01       71.09     18.02 o 
  10  16   4       42.80       43.86     16.26 o 
  11  16   4      119.76      152.27     31.36 o 
 -11  17   4      501.01      517.20     37.39 o 
 -10  17   4      255.58      237.32     27.31 o 
  -9  17   4      348.12      368.40     31.43 o 
  -8  17   4       86.86       91.76     18.78 o 
  -7  17   4       41.21       39.43     14.23 o 
  -6  17   4      209.01      199.35     32.71 o 
  -5  17   4      309.61      338.50     23.38 o 
  -4  17   4       62.06       54.96     11.41 o 
  -3  17   4      618.61      648.41     23.13 o 
  -2  17   4     1007.13     1000.43     32.27 o 
  -1  17   4      287.09      276.96     19.57 o 
   0  17   4      191.92      150.05     14.60 o 
   1  17   4      304.47      289.05     16.70 o 
   2  17   4      458.19      487.41     20.69 o 
   3  17   4       59.30       68.11     10.02 o 
   4  17   4     1409.18     1493.56     36.93 o 
   5  17   4      217.82      182.32     16.79 o 
   6  17   4      160.90      151.04     16.73 o 
   7  17   4       14.62        5.75      8.83 o 
   8  17   4      276.96      308.02     29.54 o 
   9  17   4       41.39       37.67     16.12 o 
  10  17   4       36.87       42.09     21.17 o 
 -10  18   4      337.26      373.37     32.72 o 
  -9  18   4       24.14       37.15     15.42 o 
  -8  18   4      191.43      193.39     46.33 o 
  -7  18   4       11.79       10.20     12.46 o 
  -6  18   4      526.05      504.78     66.37 o 
  -5  18   4      163.36      194.20     40.41 o 
  -4  18   4       79.10       60.48     15.32 o 
  -3  18   4       95.44       92.94     27.38 o 
  -2  18   4      123.78      133.99     14.98 o 
  -1  18   4      252.33      283.22     19.53 o 
   0  18   4      187.56      209.88     17.78 o 
   1  18   4      411.68      544.70     31.00 o 
   2  18   4      472.77      443.85     23.98 o 
   3  18   4     1353.64     1318.21     39.50 o 
   4  18   4      103.61      110.79     23.37 o 
   5  18   4      147.85      189.65     20.21 o 
   6  18   4       45.07       15.37     12.62 o 
   7  18   4      218.21      226.55     26.78 o 
   8  18   4        0.21        1.91     12.80 o 
   9  18   4       77.70      100.33     49.93 o 
  -9  19   4      159.66      144.20     30.87 o 
  -8  19   4       48.69       32.51     15.94 o 
  -7  19   4      727.10      724.10     42.23 o 
  -6  19   4        0.04        4.40     12.33 o 
  -5  19   4      160.32      175.00     24.26 o 
  -4  19   4        2.32        5.27     11.60 o 
  -3  19   4       19.45       18.57     11.94 o 
  -2  19   4       79.56       83.82     23.09 o 
  -1  19   4        2.53       23.48     12.04 o 
   0  19   4      239.21      205.00     21.45 o 
   1  19   4       35.03       35.51     12.66 o 
   2  19   4      508.13      494.31     35.55 o 
   3  19   4       37.56       36.26     14.68 o 
   4  19   4       65.26       42.88     15.54 o 
   5  19   4      460.06      443.20     34.47 o 
   6  19   4      374.44      353.99     61.99 o 
   7  19   4       26.47       17.89     19.96 o 
   8  19   4      139.73      123.61     23.03 o 
  -7  20   4      125.49      103.01     21.73 o 
  -6  20   4       16.57       16.97     14.48 o 
  -5  20   4       64.16       87.13     19.49 o 
  -4  20   4       50.14       36.94     15.45 o 
  -3  20   4      142.58      174.09     24.71 o 
  -2  20   4       30.86       33.08     12.95 o 
  -1  20   4       79.85       80.62     17.87 o 
   0  20   4        0.99       -1.94     10.83 o 
   1  20   4       15.36       37.48     14.64 o 
   2  20   4       58.13       62.50     16.03 o 
   3  20   4      486.55      531.38     36.70 o 
   4  20   4      106.43      227.74     52.47 o 
   5  20   4      252.98      314.57     41.37 o 
   6  20   4       18.45       13.03     14.30 o 
  -5  21   4      147.73      116.51     22.82 o 
  -4  21   4      283.77      298.74     31.27 o 
  -3  21   4        9.56       20.02     17.30 o 
  -2  21   4       18.16       -6.60     11.54 o 
  -1  21   4       84.77       51.02     15.59 o 
   0  21   4       72.22       89.56     18.07 o 
   1  21   4      133.35      145.39     21.02 o 
   2  21   4       68.21       55.94     16.29 o 
   3  21   4      100.39       82.19     20.25 o 
   4  21   4      296.15      305.93     50.51 o 
 -18   1   5        6.85       10.09     10.66 o 
 -17   1   5      400.07      444.79     30.22 o 
 -16   1   5        0.73        7.04      9.19 o 
 -15   1   5       88.73       89.22     14.66 o 
 -14   1   5       10.11       11.24      5.34 o 
 -13   1   5     1179.21     1017.29     24.41 o 
 -12   1   5      378.54      310.01     13.36 o 
 -11   1   5      657.79      666.17     21.45 o 
 -10   1   5     2215.65     2193.56     34.94 o 
  -9   1   5       50.84       42.90      4.82 o 
  -8   1   5     1121.95     1133.03     19.52 o 
  -7   1   5       27.09       51.24      4.97 o 
  -6   1   5       16.21        9.66      2.57 o 
  -5   1   5      575.07      563.43      8.64 o 
  -4   1   5        5.87        6.44      1.35 o 
  -3   1   5      861.46      917.62     12.35 o 
  -2   1   5      252.33      282.23      5.23 o 
  -1   1   5       31.08       46.60      6.25 o 
   0   1   5      846.44      910.99     16.69 o 
   1   1   5     3627.05     3653.84     42.77 o 
   2   1   5      145.61      147.10      4.01 o 
   3   1   5      530.16      573.01      9.52 o 
   4   1   5      427.24      530.32      7.85 o 
   5   1   5     5501.79     6029.73     48.53 o 
   6   1   5       34.26       22.60      2.84 o 
   7   1   5       20.43       29.03      4.28 o 
   8   1   5       66.58       82.09      7.52 o 
   9   1   5       30.73       17.76      5.02 o 
  10   1   5       83.10      106.25      7.47 o 
  11   1   5       29.28       26.78      5.31 o 
  12   1   5        9.50        6.68      5.13 o 
  13   1   5        1.12       -1.02      4.70 o 
  14   1   5      504.57      491.21     19.30 o 
  15   1   5       54.12       86.87     10.43 o 
  16   1   5      101.38      130.64     36.25 o 
 -18   2   5       38.25       34.04     12.69 o 
 -17   2   5       30.60       21.50     14.60 o 
 -16   2   5       43.08       33.72     15.91 o 
 -15   2   5       60.56       52.28      9.36 o 
 -14   2   5      114.97       95.21      9.38 o 
 -13   2   5      394.53      386.22     15.58 o 
 -12   2   5       90.99       71.85      7.83 o 
 -11   2   5       96.55      108.66      8.57 o 
 -10   2   5        0.10       -1.30      3.39 o 
  -9   2   5      206.50      254.92     11.66 o 
  -8   2   5      170.30      154.50      7.15 o 
  -7   2   5     1436.86     1552.42     21.55 o 
  -6   2   5      138.45      184.45      6.42 o 
  -5   2   5      726.76      834.20     11.91 o 
  -4   2   5      245.13      253.11      5.29 o 
  -3   2   5      596.75      592.15      9.45 o 
  -2   2   5     2174.76     2355.57     28.96 o 
  -1   2   5      271.79      246.81      4.58 o 
   0   2   5      208.30      238.40      4.74 o 
   1   2   5     1559.27     1573.56     19.73 o 
   2   2   5       12.77       15.37      2.73 o 
   3   2   5      587.21      448.53      8.21 o 
   4   2   5      985.28      989.64     12.44 o 
   5   2   5      526.75      659.39     10.85 o 
   6   2   5       35.52       57.39      4.21 o 
   7   2   5      321.11      343.61     11.26 o 
   8   2   5        9.90       15.40      4.30 o 
   9   2   5      431.50      404.36     10.91 o 
  10   2   5       16.94       18.24      5.53 o 
  11   2   5       41.79       49.70      6.94 o 
  12   2   5       18.09       12.95      8.56 o 
  13   2   5      159.37      141.38     10.60 o 
  14   2   5      101.26      113.82     10.80 o 
  15   2   5       29.04       58.44     10.19 o 
  16   2   5       90.76       88.36     12.66 o 
 -18   3   5        0.47       -6.99      8.60 o 
 -17   3   5       82.41       74.20     15.20 o 
 -16   3   5       13.63       13.55     10.36 o 
 -15   3   5       17.89        4.51      6.90 o 
 -14   3   5      231.69      214.73     14.11 o 
 -13   3   5       29.74       16.01      6.10 o 
 -12   3   5      403.66      421.36     23.00 o 
 -11   3   5      118.25      149.86     13.48 o 
 -10   3   5      105.85      107.59     11.84 o 
  -9   3   5      476.39      489.04     15.80 o 
  -8   3   5      129.46      132.30      6.78 o 
  -7   3   5      827.05      851.47     16.07 o 
  -6   3   5     1080.00     1106.56     16.60 o 
  -5   3   5      888.97     1028.85     15.91 o 
  -4   3   5      184.89      211.86      6.17 o 
  -3   3   5      101.68      111.67      3.94 o 
  -2   3   5      294.78      410.87      8.11 o 
  -1   3   5     3300.81     3840.65     42.68 o 
   0   3   5     1710.60     1699.06     36.03 o 
   1   3   5      405.42      513.90     10.28 o 
   2   3   5        3.51        2.22      1.86 o 
   3   3   5     4197.67     4728.58     46.50 o 
   4   3   5       59.07       76.53      3.81 o 
   5   3   5     2751.06     2875.13     27.76 o 
   6   3   5      316.89      287.97      7.87 o 
   7   3   5        4.13       -5.35      2.72 o 
   8   3   5      329.93      339.68     15.81 o 
   9   3   5        0.25        0.06      3.30 o 
  10   3   5      229.68      264.89     11.25 o 
  11   3   5      619.66      577.64     16.54 o 
  12   3   5       24.35       25.05      6.07 o 
  13   3   5        3.39       -2.00      4.99 o 
  14   3   5        1.50       -7.39      6.34 o 
  15   3   5        8.50       12.71      8.32 o 
  16   3   5      321.55      317.19     25.40 o 
 -18   4   5       56.61       44.05     16.44 o 
 -17   4   5      107.48      127.34     18.55 o 
 -16   4   5       39.08       54.99     13.23 o 
 -15   4   5       27.91       31.15      9.52 o 
 -14   4   5       13.93       15.90      7.20 o 
 -13   4   5       71.15       57.08      8.67 o 
 -12   4   5       33.14       22.96      6.13 o 
 -11   4   5      226.59      249.12     12.82 o 
 -10   4   5       85.31       84.72      9.61 o 
  -9   4   5        4.32        3.29      4.39 o 
  -8   4   5      152.14      129.91      7.26 o 
  -7   4   5        1.13        6.72      3.03 o 
  -6   4   5       25.51       32.98      3.86 o 
  -5   4   5      305.68      345.41      9.32 o 
  -4   4   5       36.42       48.27      3.68 o 
  -3   4   5     1496.30     1728.79     19.54 o 
  -2   4   5     3022.81     3443.38     30.39 o 
  -1   4   5       51.56       58.42      3.78 o 
   0   4   5      811.80      934.08     15.69 o 
   1   4   5      765.97      761.84     15.27 o 
   2   4   5     4547.96     4765.78     51.63 o 
   3   4   5      986.48      993.89     16.51 o 
   4   4   5      925.22      971.53     13.58 o 
   5   4   5     2165.90     2131.34     24.57 o 
   6   4   5       24.82       17.17      3.06 o 
   7   4   5      885.13      920.33     17.08 o 
   8   4   5      434.34      471.77     12.73 o 
   9   4   5      826.92      798.42     17.97 o 
  10   4   5     2175.39     1960.60     32.04 o 
  11   4   5       23.27       18.75      5.28 o 
  12   4   5       72.49       82.85      8.59 o 
  13   4   5      702.42      753.71     23.02 o 
  14   4   5        0.63       -7.94      5.84 o 
  15   4   5      150.42      160.45     15.89 o 
  16   4   5       63.46       97.63     16.52 o 
 -18   5   5       63.67       50.55     14.08 o 
 -17   5   5      409.23      489.51     31.22 o 
 -16   5   5      442.37      498.63     29.01 o 
 -15   5   5       51.34       44.88     10.54 o 
 -14   5   5      112.87      136.37     14.56 o 
 -13   5   5       34.47       30.10      7.99 o 
 -12   5   5        9.88        8.50      5.24 o 
 -11   5   5       19.23        9.97      5.46 o 
 -10   5   5      119.11      117.70     10.71 o 
  -9   5   5      548.14      524.52     26.03 o 
  -8   5   5       39.33       46.99      6.35 o 
  -7   5   5      231.19      213.01      8.38 o 
  -6   5   5       97.73       93.97      7.30 o 
  -5   5   5     1139.61     1245.59     20.56 o 
  -4   5   5     1127.65     1262.90     19.76 o 
  -3   5   5      252.87      248.83      6.68 o 
  -2   5   5      384.37      485.62     10.50 o 
  -1   5   5     1226.35     1247.71     16.09 o 
   0   5   5      850.34      852.09     11.61 o 
   1   5   5        1.31       -0.61      1.54 o 
   2   5   5       13.46       26.43      3.18 o 
   3   5   5     2410.76     2361.61     33.59 o 
   4   5   5       46.58       28.62      3.02 o 
   5   5   5      606.92      594.79     11.72 o 
   6   5   5     3009.80     3040.54     40.97 o 
   7   5   5       14.56       23.08      4.37 o 
   8   5   5      233.76      224.84      8.79 o 
   9   5   5      389.93      354.77     11.27 o 
  10   5   5      979.92      953.59     20.93 o 
  11   5   5     1691.69     1634.72     32.87 o 
  12   5   5        8.96        3.18      5.50 o 
  13   5   5      225.71      259.43     15.15 o 
  14   5   5      389.13      384.21     18.65 o 
  15   5   5      449.40      504.51     23.33 o 
  16   5   5       26.42       39.96     23.42 o 
 -17   6   5       24.08       17.65     11.74 o 
 -16   6   5        8.88        5.96     10.12 o 
 -15   6   5      377.30      432.87     28.07 o 
 -14   6   5        9.83       11.67      7.97 o 
 -13   6   5     1160.13     1156.77     29.50 o 
 -12   6   5      320.02      301.05     15.38 o 
 -11   6   5       66.10       64.67      9.26 o 
 -10   6   5      328.88      269.62     25.88 o 
  -9   6   5      457.94      474.86     18.00 o 
  -8   6   5      163.52      163.64     11.11 o 
  -7   6   5     1803.30     1834.31     37.68 o 
  -6   6   5      892.57      943.82     14.80 o 
  -5   6   5       10.92       11.54      3.00 o 
  -4   6   5      292.70      295.38     12.94 o 
  -3   6   5      413.87      504.62     10.69 o 
  -2   6   5     1501.52     1617.54     21.53 o 
  -1   6   5     1290.63     1410.66     18.90 o 
   0   6   5      462.42      496.60      9.09 o 
   1   6   5      524.61      531.96      9.58 o 
   2   6   5      459.54      578.23     13.28 o 
   3   6   5      905.18      788.24     13.86 o 
   4   6   5     3048.37     3158.14     42.08 o 
   5   6   5       54.36       28.95      5.78 o 
   6   6   5       51.32       45.94      4.91 o 
   7   6   5     1080.43     1018.78     20.10 o 
   8   6   5        8.42        4.53      3.59 o 
   9   6   5      983.08      953.65     22.33 o 
  10   6   5       13.67       23.74      5.89 o 
  11   6   5      209.00      214.32     13.13 o 
  12   6   5        0.67        6.51      5.46 o 
  13   6   5        0.02        7.79      6.28 o 
  14   6   5       93.12      117.15     12.01 o 
  15   6   5      101.95       68.26     21.90 o 
  16   6   5       43.98       33.17     22.15 o 
 -17   7   5       37.93       31.69     12.80 o 
 -16   7   5      216.80      233.45     57.14 o 
 -15   7   5       24.15       16.33     10.43 o 
 -14   7   5      723.39      772.90     31.32 o 
 -13   7   5       43.52       36.80      8.32 o 
 -12   7   5     1047.39     1092.59     39.85 o 
 -11   7   5       27.63       17.80      6.66 o 
 -10   7   5      789.62      728.12     23.80 o 
  -9   7   5       32.03       31.12      6.87 o 
  -8   7   5     2856.43     2754.10     50.67 o 
  -7   7   5       57.31       71.01      6.30 o 
  -6   7   5      373.37      356.83      9.19 o 
  -5   7   5     1789.61     1841.21     23.78 o 
  -4   7   5      103.27       90.22      5.95 o 
  -3   7   5     1600.51     1721.99     25.83 o 
  -2   7   5      440.12      523.39     12.27 o 
  -1   7   5     2915.29     3312.80     44.87 o 
   0   7   5     3019.26     3104.68     39.50 o 
   1   7   5     4815.05     5182.13     60.32 o 
   2   7   5      681.32      722.59     14.96 o 
   3   7   5      242.05      184.89      7.64 o 
   4   7   5      149.12      159.41      7.75 o 
   5   7   5        0.67        4.50      3.30 o 
   6   7   5      503.33      501.09     14.01 o 
   7   7   5      302.90      314.56     11.01 o 
   8   7   5     1721.09     1781.41     28.48 o 
   9   7   5      409.80      378.44     15.75 o 
  10   7   5      302.97      302.68     14.25 o 
  11   7   5      385.51      344.75     15.80 o 
  12   7   5        7.46       21.72      6.71 o 
  13   7   5      238.61      249.58     15.38 o 
  14   7   5      123.33      146.09     13.40 o 
  15   7   5        0.59       11.30      9.09 o 
 -17   8   5       30.31       22.02     15.40 o 
 -16   8   5       41.02       52.12     13.94 o 
 -15   8   5      656.75      671.24     38.47 o 
 -14   8   5        7.97       -2.51      7.04 o 
 -13   8   5      990.22      974.72     51.80 o 
 -12   8   5      178.47      170.26     19.19 o 
 -11   8   5      293.72      328.48     18.05 o 
 -10   8   5      107.34      104.32     17.84 o 
  -9   8   5      502.25      499.75     21.18 o 
  -8   8   5        0.01        2.58      4.05 o 
  -7   8   5     1007.58     1025.07     23.55 o 
  -6   8   5       28.32       23.70      4.02 o 
  -5   8   5      500.71      471.25     10.96 o 
  -4   8   5      646.53      683.52     13.92 o 
  -3   8   5       32.83       50.72      5.85 o 
  -2   8   5        0.69        2.04      3.01 o 
  -1   8   5      144.65      145.78      7.99 o 
   0   8   5       13.29       10.42      3.32 o 
   1   8   5      709.58      741.45     15.83 o 
   2   8   5     1884.78     1977.81     32.18 o 
   3   8   5       34.49       14.98      5.18 o 
   4   8   5      433.57      409.68     13.30 o 
   5   8   5      210.20      198.98      8.52 o 
   6   8   5       74.67       69.52      6.09 o 
   7   8   5      120.07       98.16      7.40 o 
   8   8   5      109.73      138.84      9.10 o 
   9   8   5      594.65      537.65     17.53 o 
  10   8   5     1273.42     1279.53     28.62 o 
  11   8   5        2.14        0.65      5.35 o 
  12   8   5      110.69       90.22     10.95 o 
  13   8   5        1.70       16.93      7.01 o 
  14   8   5        0.56        9.48      7.34 o 
  15   8   5       44.85       36.64     12.49 o 
 -16   9   5      861.44      963.58     41.69 o 
 -15   9   5      244.55      268.69     24.17 o 
 -14   9   5      660.09      614.93     45.39 o 
 -13   9   5      318.48      279.95     20.82 o 
 -12   9   5      203.72      177.82     15.20 o 
 -11   9   5       46.35       19.95      7.28 o 
 -10   9   5       86.53       80.22     13.55 o 
  -9   9   5      163.93      169.06     12.10 o 
  -8   9   5       60.48       54.13      8.49 o 
  -7   9   5       65.13       81.17      7.88 o 
  -6   9   5      227.69      240.31     11.66 o 
  -5   9   5       46.79       54.38      5.51 o 
  -4   9   5        0.15       -0.31      2.70 o 
  -3   9   5      116.30       96.00      7.10 o 
  -2   9   5     1086.81     1054.80     24.23 o 
  -1   9   5     1327.22     1359.02     27.89 o 
   0   9   5        1.03        3.12      3.40 o 
   1   9   5       33.66       43.73      5.80 o 
   2   9   5       25.16       30.10      5.48 o 
   3   9   5     3273.86     3110.62     51.71 o 
   4   9   5       71.78       68.81      6.14 o 
   5   9   5     1285.50     1238.10     22.42 o 
   6   9   5      144.00      129.87      7.99 o 
   7   9   5      563.57      615.05     15.57 o 
   8   9   5     1746.29     1645.58     31.78 o 
   9   9   5      368.13      367.60     15.33 o 
  10   9   5     1084.37     1067.78     26.37 o 
  11   9   5     1375.43     1467.44     32.81 o 
  12   9   5      324.01      334.85     17.17 o 
  13   9   5      263.21      316.61     17.67 o 
  14   9   5      444.34      467.97     23.15 o 
  15   9   5       93.73      135.73     30.26 o 
 -16  10   5       66.96       60.77     15.08 o 
 -15  10   5       58.57       83.57     16.07 o 
 -14  10   5       29.38       22.83     15.58 o 
 -13  10   5        0.79       11.39      8.01 o 
 -12  10   5        3.09        6.79     13.21 o 
 -11  10   5       61.60       62.67     10.99 o 
 -10  10   5        2.32        8.06      5.49 o 
  -9  10   5       66.44       60.79      8.62 o 
  -8  10   5      825.47      803.77     22.44 o 
  -7  10   5      916.64      862.70     22.67 o 
  -6  10   5      875.34      896.61     22.68 o 
  -5  10   5     1795.07     1742.31     30.05 o 
  -4  10   5       16.34       21.97      4.63 o 
  -3  10   5      443.74      385.75     14.97 o 
  -2  10   5     1124.53     1072.02     23.71 o 
  -1  10   5     1203.64     1224.20     23.70 o 
   0  10   5      183.56      214.69     10.61 o 
   1  10   5     2125.88     2168.63     36.67 o 
   2  10   5     1304.77     1285.11     22.71 o 
   3  10   5        0.47        4.18      4.03 o 
   4  10   5       56.32       72.29      6.67 o 
   5  10   5      794.51      740.68     16.73 o 
   6  10   5      309.51      332.51     12.02 o 
   7  10   5      879.83      839.38     22.03 o 
   8  10   5      418.16      404.05     15.82 o 
   9  10   5       87.77       70.58      8.64 o 
  10  10   5     1213.61     1202.55     28.69 o 
  11  10   5        6.74       11.56      6.51 o 
  12  10   5      636.39      674.66     23.01 o 
  13  10   5        6.09       23.50      7.62 o 
  14  10   5      103.12       89.46     16.58 o 
 -16  11   5       16.59        8.60     16.46 o 
 -15  11   5       27.47       12.09     11.47 o 
 -14  11   5        1.11        3.76     10.36 o 
 -13  11   5      144.50      120.58     17.63 o 
 -12  11   5      447.80      460.01     25.62 o 
 -11  11   5       22.83       12.68      7.60 o 
 -10  11   5       46.30       49.95      8.85 o 
  -9  11   5      272.65      292.34     17.13 o 
  -8  11   5     2944.20     2864.04     50.29 o 
  -7  11   5       31.34       33.45      7.24 o 
  -6  11   5     2092.95     1951.10     37.59 o 
  -5  11   5      123.39      126.39      8.96 o 
  -4  11   5      366.72      405.84     13.83 o 
  -3  11   5       28.82       30.16      6.64 o 
  -2  11   5       88.49       74.02      8.53 o 
  -1  11   5      989.67     1114.09     30.85 o 
   0  11   5     3260.09     3432.62     55.92 o 
   1  11   5      487.41      506.85     15.26 o 
   2  11   5     1175.09     1070.23     21.19 o 
   3  11   5      742.79      814.59     23.38 o 
   4  11   5      125.91      107.74      8.01 o 
   5  11   5       80.36       81.98      7.56 o 
   6  11   5      245.18      256.36     14.87 o 
   7  11   5       61.55       55.14      7.53 o 
   8  11   5        0.04        4.22      5.00 o 
   9  11   5      388.28      413.05     17.23 o 
  10  11   5       19.00       13.46      6.65 o 
  11  11   5      322.21      351.68     17.50 o 
  12  11   5       61.89       45.00      9.39 o 
  13  11   5       80.10       87.96     13.74 o 
  14  11   5       28.80       15.44     18.38 o 
 -15  12   5       13.56       10.20     11.45 o 
 -14  12   5       20.50       12.73     14.84 o 
 -13  12   5      193.05      168.75     33.46 o 
 -12  12   5      144.86      150.85     17.32 o 
 -11  12   5      113.98      117.65     18.35 o 
 -10  12   5       59.61       74.83     10.29 o 
  -9  12   5     1211.90     1293.50     35.68 o 
  -8  12   5       49.63       40.45      7.64 o 
  -7  12   5     2709.10     2739.86     49.04 o 
  -6  12   5      160.94      157.47     11.52 o 
  -5  12   5      363.78      379.60     14.30 o 
  -4  12   5       88.95       76.75     10.65 o 
  -3  12   5     2033.90     1923.02     40.86 o 
  -2  12   5     1273.31     1318.30     66.93 o 
  -1  12   5       63.14       70.19      8.15 o 
   0  12   5     1464.52     1532.41     31.78 o 
   1  12   5     3285.75     3185.22     44.52 o 
   2  12   5        4.71        0.97      3.53 o 
   3  12   5     1122.28     1077.82     24.61 o 
   4  12   5     1018.28     1132.41     23.41 o 
   5  12   5      263.62      265.61     12.81 o 
   6  12   5       71.73       90.02      8.90 o 
   7  12   5       15.48       13.52      5.36 o 
   8  12   5       53.72       79.14      9.18 o 
   9  12   5        0.12        5.43      5.68 o 
  10  12   5       32.08       28.18      7.30 o 
  11  12   5       15.06       17.09      9.48 o 
  12  12   5      196.93      228.39     16.22 o 
  13  12   5       90.74       88.11     16.00 o 
 -14  13   5      206.59      248.12     25.86 o 
 -13  13   5       18.34       24.27     16.46 o 
 -12  13   5      166.63      167.74     23.01 o 
 -11  13   5      423.29      425.13     26.07 o 
 -10  13   5        0.99        4.83      7.54 o 
  -9  13   5      389.27      413.79     22.81 o 
  -8  13   5      768.58      804.47     32.74 o 
  -7  13   5      363.44      397.72     17.55 o 
  -6  13   5       87.28       96.46     10.02 o 
  -5  13   5      299.47      260.77     14.14 o 
  -4  13   5     1038.23      995.13     23.51 o 
  -3  13   5        0.11        3.48      6.28 o 
  -2  13   5     1790.00     1767.00     55.37 o 
  -1  13   5      970.58     1008.96     25.69 o 
   0  13   5       84.29       58.23      8.09 o 
   1  13   5      149.17      102.52     12.82 o 
   2  13   5     1480.61     1436.63     27.20 o 
   3  13   5     1298.39     1390.13     28.87 o 
   4  13   5      887.08      923.21     22.99 o 
   5  13   5      459.94      420.29     17.18 o 
   6  13   5       59.64       43.99      7.89 o 
   7  13   5      176.85      171.30     12.12 o 
   8  13   5        9.29        2.02      5.50 o 
   9  13   5      567.52      568.48     21.05 o 
  10  13   5        4.08       -2.48      6.25 o 
  11  13   5      157.74      178.02     15.42 o 
  12  13   5       10.23       10.86      9.68 o 
  13  13   5      107.38      184.82     33.66 o 
 -14  14   5       78.68       74.57     16.20 o 
 -13  14   5        8.06       21.48     10.68 o 
 -12  14   5      113.23       66.15     17.70 o 
 -11  14   5       35.21       55.25     15.36 o 
 -10  14   5        2.77       -0.47      8.60 o 
  -9  14   5       52.85       63.86     18.03 o 
  -8  14   5       89.15       85.39     10.54 o 
  -7  14   5      136.77      137.44     12.11 o 
  -6  14   5       55.17       44.72      7.99 o 
  -5  14   5       46.75       39.93      7.58 o 
  -4  14   5      529.95      538.83     17.89 o 
  -3  14   5      431.70      424.37     17.70 o 
  -2  14   5        9.39        4.19      5.69 o 
  -1  14   5     1329.30     1279.24     33.52 o 
   0  14   5      702.35      759.04     20.61 o 
   1  14   5       74.91       70.38      8.18 o 
   2  14   5     2458.07     2402.50     41.52 o 
   3  14   5      504.08      496.61     17.23 o 
   4  14   5      213.44      221.88     13.34 o 
   5  14   5      476.84      417.79     24.43 o 
   6  14   5        0.41        3.15      5.20 o 
   7  14   5        8.84       10.92      5.93 o 
   8  14   5      688.87      708.44     22.74 o 
   9  14   5       23.02       41.24      8.44 o 
  10  14   5      707.69      728.23     24.37 o 
  11  14   5        7.07       14.42      9.63 o 
  12  14   5      540.47      566.47     50.53 o 
 -13  15   5        1.46        8.54     10.03 o 
 -12  15   5        7.71        2.99     20.62 o 
 -11  15   5        1.39       -9.80     21.13 o 
 -10  15   5       26.33       10.68     11.07 o 
  -9  15   5        0.31        1.08      8.56 o 
  -8  15   5       69.03       65.55     10.71 o 
  -7  15   5       94.07      114.73     11.99 o 
  -6  15   5      354.18      336.57     17.55 o 
  -5  15   5        0.99        1.97      5.14 o 
  -4  15   5      348.86      376.54     16.40 o 
  -3  15   5        5.48        5.62      5.72 o 
  -2  15   5       20.36       29.29      9.04 o 
  -1  15   5       11.52       15.84      6.10 o 
   0  15   5      306.76      335.70     14.98 o 
   1  15   5      445.25      397.75     16.02 o 
   2  15   5      484.56      475.22     17.74 o 
   3  15   5       10.40        5.58      5.45 o 
   4  15   5      296.24      320.02     15.56 o 
   5  15   5      398.79      376.07     17.03 o 
   6  15   5       70.15      112.29     10.94 o 
   7  15   5      349.31      316.32     16.76 o 
   8  15   5       35.79       38.32      8.41 o 
   9  15   5       22.90       27.90      9.20 o 
  10  15   5       49.98       45.85     11.56 o 
  11  15   5      525.14      610.67     39.75 o 
 -12  16   5       94.16      142.52     23.78 o 
 -11  16   5        7.26        2.00     12.20 o 
 -10  16   5       57.64       51.49     15.51 o 
  -9  16   5       25.92       29.33     12.91 o 
  -8  16   5       60.41       58.00     10.61 o 
  -7  16   5      405.19      426.30     22.55 o 
  -6  16   5       78.67       62.01     14.21 o 
  -5  16   5      245.77      279.93     16.83 o 
  -4  16   5      220.08      203.18     14.49 o 
  -3  16   5      169.16      197.56     14.47 o 
  -2  16   5        5.38        7.21      6.74 o 
  -1  16   5      105.58      130.73     13.36 o 
   0  16   5      659.82      683.90     21.04 o 
   1  16   5      548.34      552.65     19.40 o 
   2  16   5      211.90      187.31     12.72 o 
   3  16   5     1315.45     1373.70     31.60 o 
   4  16   5      534.98      518.78     19.74 o 
   5  16   5        5.14        0.21      5.86 o 
   6  16   5       73.45       68.43      9.61 o 
   7  16   5      172.28      183.11     14.33 o 
   8  16   5      140.65      143.47     14.22 o 
   9  16   5      109.75      117.35     16.54 o 
  10  16   5      199.05      187.03     25.90 o 
  11  16   5      149.71      139.09     31.61 o 
 -11  17   5       24.18       17.41     14.94 o 
 -10  17   5       24.74       35.94     15.63 o 
  -9  17   5      232.88      176.34     24.35 o 
  -8  17   5       21.47       33.19     16.03 o 
  -7  17   5       56.77       28.61     11.32 o 
  -6  17   5       84.50       57.35     10.73 o 
  -5  17   5      127.82      113.90     15.23 o 
  -4  17   5        0.99        6.53      6.53 o 
  -3  17   5       94.98       84.82     11.35 o 
  -2  17   5       92.75       90.41     11.72 o 
  -1  17   5        2.61        5.26      5.90 o 
   0  17   5      202.69      234.40     15.56 o 
   1  17   5       94.76       86.36     10.02 o 
   2  17   5      172.91      178.45     13.42 o 
   3  17   5      342.49      365.82     22.25 o 
   4  17   5       76.13       72.60      9.96 o 
   5  17   5       45.77       46.73      8.69 o 
   6  17   5       35.20       25.72      8.64 o 
   7  17   5       34.29       36.74     13.49 o 
   8  17   5        0.57        6.83      9.74 o 
   9  17   5       82.06      141.22     23.65 o 
  10  17   5        0.04        7.69     13.56 o 
 -10  18   5        0.02        7.67     13.76 o 
  -9  18   5        4.88      -10.99     38.04 o 
  -8  18   5        1.96      -15.89     24.98 o 
  -7  18   5       88.77       77.51     18.70 o 
  -6  18   5       71.73       76.68     17.91 o 
  -5  18   5        0.73        9.47      8.15 o 
  -4  18   5      228.19      209.28     17.77 o 
  -3  18   5      263.07      255.06     21.44 o 
  -2  18   5        1.31       -3.81      6.12 o 
  -1  18   5      128.51      125.20     12.69 o 
   0  18   5      117.98      105.49     13.19 o 
   1  18   5        0.71        3.83      6.61 o 
   2  18   5        1.21       -2.10      6.76 o 
   3  18   5      309.20      337.73     19.33 o 
   4  18   5      162.80      144.33     14.28 o 
   5  18   5        1.00        7.07      8.67 o 
   6  18   5        2.17        4.54      8.90 o 
   7  18   5       42.47       86.55     24.77 o 
   8  18   5       22.09       22.44     15.40 o 
  -9  19   5       91.66       60.24     18.68 o 
  -8  19   5      133.99      186.51     26.00 o 
  -7  19   5       20.22        5.77     13.04 o 
  -6  19   5      116.06      125.18     22.13 o 
  -5  19   5        4.32        4.55     13.00 o 
  -4  19   5       54.20       57.44     16.50 o 
  -3  19   5        3.34        9.74     17.30 o 
  -2  19   5       15.84       13.16      9.90 o 
  -1  19   5        3.75       16.76      9.40 o 
   0  19   5      148.97      150.91     18.31 o 
   1  19   5        7.19        7.41     11.23 o 
   2  19   5       53.07       56.71     14.64 o 
   3  19   5      100.84      112.57     17.42 o 
   4  19   5       13.25       26.49     12.07 o 
   5  19   5        1.06       -8.72     11.80 o 
   6  19   5      469.91      479.23     37.18 o 
   7  19   5      222.87      228.34     28.33 o 
  -7  20   5        0.73        3.91     12.83 o 
  -6  20   5       61.52       56.31     18.42 o 
  -5  20   5        9.50      -12.66     11.87 o 
  -4  20   5       73.21       75.88     33.60 o 
  -3  20   5       49.87       38.73     15.99 o 
  -2  20   5      246.61      311.70     30.80 o 
  -1  20   5       26.51       20.78     13.00 o 
   0  20   5      380.74      415.24     29.57 o 
   1  20   5      171.62      181.39     22.31 o 
   2  20   5      320.37      331.88     31.95 o 
   3  20   5       34.22       35.08     16.43 o 
   4  20   5       15.53       11.55     13.93 o 
   5  20   5      135.72      101.66     27.90 o 
  -4  21   5      201.14      216.24     59.39 o 
  -3  21   5       67.10       50.02     18.36 o 
  -2  21   5      175.52      216.92     27.97 o 
  -1  21   5      334.86      284.51     26.64 o 
   0  21   5       13.20       20.52     13.71 o 
   1  21   5        8.24        3.72     16.12 o 
   2  21   5      105.70       93.24     19.05 o 
   3  21   5       47.83       28.71     16.99 o 
 -18   0   6      171.94      168.41     30.30 o 
 -17   0   6       52.42       35.17     18.02 o 
 -16   0   6       66.27       42.93     20.84 o 
 -15   0   6       46.66       25.73      9.86 o 
 -14   0   6      156.90      143.26     15.98 o 
 -13   0   6      101.27       92.49     15.06 o 
 -12   0   6     2543.32     2551.79     58.86 o 
 -11   0   6      345.61      405.95     20.18 o 
 -10   0   6      357.15      347.88     19.32 o 
  -9   0   6      111.81      102.62     14.90 o 
  -8   0   6      240.75      277.16     13.77 o 
  -7   0   6        1.01        1.87      2.96 o 
  -6   0   6       22.66       19.17      3.15 o 
  -5   0   6     3893.04     3916.29     48.50 o 
  -4   0   6      123.38      108.60      3.66 o 
  -3   0   6      879.56      960.55     20.11 o 
  -2   0   6    13477.34    13753.97    263.72 o 
  -1   0   6     2488.79       -1.15      3.03 o 
   0   0   6     5402.11     5263.08    161.73 o 
   1   0   6     3516.92     3769.66     80.48 o 
   2   0   6      305.86      433.84     10.13 o 
   3   0   6      495.00      494.45     12.62 o 
   4   0   6     4218.61     4404.53     52.91 o 
   5   0   6      876.42     1064.96     20.63 o 
   6   0   6      123.85       77.92      6.50 o 
   7   0   6     1001.11     1027.86     29.51 o 
   8   0   6        1.74       -7.76      7.04 o 
   9   0   6     2127.23     1990.38     50.58 o 
  10   0   6     2104.85     1957.33     52.28 o 
  11   0   6        5.94        8.50      7.16 o 
  12   0   6      958.72     1016.69     44.76 o 
  13   0   6       33.20       50.08     10.79 o 
  14   0   6      977.92     1100.21     60.47 o 
  15   0   6      797.39      822.84     40.88 o 
  16   0   6      169.39      189.99     21.39 o 
 -18   1   6      108.78      115.01     33.04 o 
 -17   1   6        1.08       18.15     11.01 o 
 -16   1   6        0.85        0.33      6.67 o 
 -15   1   6       11.76       13.35      5.93 o 
 -14   1   6        5.55        3.09      5.24 o 
 -13   1   6      414.84      424.21     16.38 o 
 -12   1   6      205.95      160.59     10.60 o 
 -11   1   6      154.76      126.55      9.12 o 
 -10   1   6       64.86       44.02      6.44 o 
  -9   1   6     1662.00     1720.14     34.59 o 
  -8   1   6      324.07      306.41      9.03 o 
  -7   1   6     1187.20     1139.53     17.32 o 
  -6   1   6      127.52      115.81      5.18 o 
  -5   1   6     2536.18     2661.94     23.23 o 
  -4   1   6      317.72      336.81      4.82 o 
  -3   1   6     3563.87     3490.65     36.29 o 
  -2   1   6     1237.45     1393.09     15.85 o 
  -1   1   6     5239.84     5202.81    126.72 o 
   0   1   6     2452.50     2696.87     61.15 o 
   1   1   6     1322.44     1253.87     15.46 o 
   2   1   6     3819.91     4235.55     43.30 o 
   3   1   6       89.85      139.25      4.44 o 
   4   1   6     1093.76     1142.52     13.42 o 
   5   1   6      303.43      308.67      7.25 o 
   6   1   6      378.74      433.84      9.40 o 
   7   1   6      157.48      156.79     10.40 o 
   8   1   6       42.17       30.28      5.71 o 
   9   1   6      979.00      895.14     22.14 o 
  10   1   6      703.92      643.80     20.35 o 
  11   1   6      200.91      220.21     13.32 o 
  12   1   6      386.49      404.41     19.31 o 
  13   1   6      329.10      320.02     14.59 o 
  14   1   6      196.28      206.24     13.24 o 
  15   1   6       98.44      108.29     13.92 o 
  16   1   6       37.42       39.03      9.22 o 
 -18   2   6       60.85       52.05     14.57 o 
 -17   2   6      172.42      153.72     19.98 o 
 -16   2   6        9.22       14.28      8.91 o 
 -15   2   6      251.29      259.03     17.58 o 
 -14   2   6     1151.39     1069.30     26.50 o 
 -13   2   6       45.64       37.30      6.60 o 
 -12   2   6      203.09      113.44      9.35 o 
 -11   2   6      452.98      332.46     13.10 o 
 -10   2   6       40.17       35.19      5.95 o 
  -9   2   6      143.27      165.36      9.77 o 
  -8   2   6     1374.45     1359.71     19.13 o 
  -7   2   6      291.87      274.34     10.44 o 
  -6   2   6     1344.26     1292.44     18.04 o 
  -5   2   6       37.29       29.42      3.11 o 
  -4   2   6     2052.28     2257.04     21.32 o 
  -3   2   6     1975.43     2085.72     23.83 o 
  -2   2   6     4095.45     4691.01     49.38 o 
  -1   2   6     7373.43     7562.71     84.04 o 
   0   2   6     1065.99      995.66     16.51 o 
   1   2   6      398.07      386.61      7.71 o 
   2   2   6     1418.68     1413.67     17.61 o 
   3   2   6       61.99       72.33      3.97 o 
   4   2   6      361.87      364.61      6.75 o 
   5   2   6      240.79      263.09      8.47 o 
   6   2   6       40.85       53.30      4.81 o 
   7   2   6      139.43      164.48      8.42 o 
   8   2   6      996.36      898.52     18.46 o 
   9   2   6       25.03       18.37      5.24 o 
  10   2   6      139.95      169.71     11.37 o 
  11   2   6      537.82      500.72     19.50 o 
  12   2   6      278.50      290.19     14.85 o 
  13   2   6       85.28       83.72      9.08 o 
  14   2   6      145.92      116.33     11.02 o 
  15   2   6        2.78        2.97      7.09 o 
  16   2   6      393.30      473.81     43.58 o 
 -18   3   6       60.54       27.88     12.85 o 
 -17   3   6      201.21      265.39     24.80 o 
 -16   3   6      201.75      199.22     19.30 o 
 -15   3   6       43.39       45.95     10.53 o 
 -14   3   6      342.60      390.31     19.68 o 
 -13   3   6      145.97      150.47     11.91 o 
 -12   3   6        0.49       11.23      4.98 o 
 -11   3   6      347.99      412.48     18.27 o 
 -10   3   6       30.37       12.28      6.77 o 
  -9   3   6       18.69       34.04      5.82 o 
  -8   3   6       66.00       80.35      5.60 o 
  -7   3   6        0.13        3.27      2.99 o 
  -6   3   6      611.62      718.58     12.80 o 
  -5   3   6      673.84      641.69     10.21 o 
  -4   3   6     2269.75     2451.16     25.81 o 
  -3   3   6        3.74       14.15      2.04 o 
  -2   3   6      125.19      140.51      4.15 o 
  -1   3   6      123.11      143.07      4.11 o 
   0   3   6        0.86        0.91      1.75 o 
   1   3   6        1.47        2.69      2.09 o 
   2   3   6      118.56      125.33      4.66 o 
   3   3   6      299.97      324.02      5.87 o 
   4   3   6        0.06        0.91      1.64 o 
   5   3   6      426.11      424.86      8.86 o 
   6   3   6       13.31        8.40      3.31 o 
   7   3   6      645.52      645.62     14.85 o 
   8   3   6       85.73       72.96      6.48 o 
   9   3   6      119.81      145.79     10.86 o 
  10   3   6      132.75      118.17     10.78 o 
  11   3   6      817.61      797.10     24.75 o 
  12   3   6       27.90       22.53      6.73 o 
  13   3   6      462.36      481.11     17.47 o 
  14   3   6      506.39      527.97     22.08 o 
  15   3   6        1.14       13.16      8.14 o 
  16   3   6        1.03        6.75      8.46 o 
 -18   4   6      107.61      115.16     18.93 o 
 -17   4   6      207.55      191.36     22.26 o 
 -16   4   6       38.49       14.03      9.17 o 
 -15   4   6      127.41      102.02     13.90 o 
 -14   4   6        0.02       -2.64      5.23 o 
 -13   4   6       64.42       72.51      9.02 o 
 -12   4   6       16.97       12.27      5.51 o 
 -11   4   6      149.08      155.43     12.72 o 
 -10   4   6      889.82      855.89     22.12 o 
  -9   4   6        0.62        2.02      4.21 o 
  -8   4   6      253.90      259.67     15.61 o 
  -7   4   6      568.69      636.50     14.04 o 
  -6   4   6      128.31      138.23      6.41 o 
  -5   4   6        3.79        1.11      2.14 o 
  -4   4   6      530.16      530.47      9.58 o 
  -3   4   6        2.75        1.76      1.41 o 
  -2   4   6      683.21      661.26      9.80 o 
  -1   4   6      103.04       99.96      4.75 o 
   0   4   6     3195.16     3582.47     44.62 o 
   1   4   6       48.78       46.44      3.93 o 
   2   4   6     1838.98     1806.47     29.12 o 
   3   4   6      531.68      581.17     10.74 o 
   4   4   6     2208.24     2293.43     28.07 o 
   5   4   6        0.98        2.45      2.87 o 
   6   4   6       13.02       15.23      3.80 o 
   7   4   6        0.13        1.56      3.07 o 
   8   4   6      213.54      201.46     10.04 o 
   9   4   6       94.83       99.91      9.51 o 
  10   4   6      132.49       91.82      9.72 o 
  11   4   6        1.93        3.86      5.67 o 
  12   4   6      164.17      155.88     10.86 o 
  13   4   6       45.69       50.76      7.94 o 
  14   4   6      557.33      560.68     24.98 o 
  15   4   6      330.28      355.51     21.87 o 
  16   4   6       42.43       42.77     17.94 o 
 -17   5   6       77.23      108.10     17.74 o 
 -16   5   6       89.49       89.35     16.31 o 
 -15   5   6       41.92       32.32      9.87 o 
 -14   5   6       47.44       37.22      8.50 o 
 -13   5   6      320.67      327.75     16.43 o 
 -12   5   6       18.54       30.79      7.92 o 
 -11   5   6      230.55      217.80     14.53 o 
 -10   5   6      303.96      328.83     14.51 o 
  -9   5   6        2.77       -1.17      4.17 o 
  -8   5   6      922.76      909.33     25.01 o 
  -7   5   6     1605.23     1588.45     24.05 o 
  -6   5   6        7.04       10.86      3.27 o 
  -5   5   6      246.07      265.85      9.18 o 
  -4   5   6      178.92      160.84      5.51 o 
  -3   5   6      145.06      113.69      4.34 o 
  -2   5   6       33.43       21.66      2.04 o 
  -1   5   6     6901.14     7442.44     72.06 o 
   0   5   6      900.35     1010.40     13.71 o 
   1   5   6      777.61      704.72     10.95 o 
   2   5   6       28.88       28.04      2.90 o 
   3   5   6     3099.18     3304.92     37.74 o 
   4   5   6      447.99      513.65     10.96 o 
   5   5   6     2110.86     2313.53     35.19 o 
   6   5   6        4.66        3.88      3.95 o 
   7   5   6        1.04        1.87      3.07 o 
   8   5   6       61.39       40.07      6.08 o 
   9   5   6      758.55      625.33     20.11 o 
  10   5   6        2.99        0.11      5.07 o 
  11   5   6      310.86      264.01     14.04 o 
  12   5   6      350.16      401.62     17.36 o 
  13   5   6       88.49       83.71     10.06 o 
  14   5   6       37.35       15.76      7.74 o 
  15   5   6      100.94       93.28     13.87 o 
 -17   6   6       27.00       26.22     12.63 o 
 -16   6   6       22.88       32.66     12.24 o 
 -15   6   6       93.62       91.34     13.73 o 
 -14   6   6      105.56      119.27     11.95 o 
 -13   6   6      477.58      461.62     22.15 o 
 -12   6   6      223.18      275.06     17.04 o 
 -11   6   6      952.78      885.17     41.28 o 
 -10   6   6        0.95        0.55      4.70 o 
  -9   6   6      114.28      113.21     10.80 o 
  -8   6   6       29.55       22.48      5.48 o 
  -7   6   6     1288.97     1265.30     28.26 o 
  -6   6   6     1028.10     1030.09     21.02 o 
  -5   6   6      307.16      299.92      9.68 o 
  -4   6   6     1910.86     1915.39     27.52 o 
  -3   6   6      107.77      103.25      4.40 o 
  -2   6   6      687.41      669.55     11.50 o 
  -1   6   6      970.94     1150.00     16.17 o 
   0   6   6       85.95      114.07      4.43 o 
   1   6   6      455.87      463.88      8.81 o 
   2   6   6     1057.36     1184.10     19.08 o 
   3   6   6      423.00      473.99     13.73 o 
   4   6   6        7.84        7.92      2.67 o 
   5   6   6      843.55      863.78     17.61 o 
   6   6   6     1679.13     1697.17     28.77 o 
   7   6   6      305.25      290.83     15.42 o 
   8   6   6      116.16      136.55     10.50 o 
   9   6   6     1142.99      979.13     26.29 o 
  10   6   6      725.09      658.35     22.10 o 
  11   6   6        4.10        1.95      5.56 o 
  12   6   6        9.30        8.31      8.00 o 
  13   6   6      219.73      208.68     14.43 o 
  14   6   6      538.05      578.55     22.84 o 
  15   6   6      357.65      352.54     27.47 o 
 -17   7   6       77.87       77.07     19.67 o 
 -16   7   6        0.04       -6.21      9.36 o 
 -15   7   6       51.25       54.92     11.81 o 
 -14   7   6       91.16       82.26     11.57 o 
 -13   7   6       25.19       26.33      8.09 o 
 -12   7   6      349.73      326.58     18.50 o 
 -11   7   6        2.73        9.23      5.46 o 
 -10   7   6       60.76       53.07      7.78 o 
  -9   7   6      274.26      256.36     13.13 o 
  -8   7   6      846.52      795.65     23.22 o 
  -7   7   6      598.15      574.70     39.48 o 
  -6   7   6        0.97        5.77      3.20 o 
  -5   7   6      399.17      412.78     10.65 o 
  -4   7   6       72.43       73.20      5.63 o 
  -3   7   6      344.68      397.46     10.63 o 
  -2   7   6       88.97       74.17      4.89 o 
  -1   7   6        0.02        4.87      2.56 o 
   0   7   6       13.80       13.32      2.71 o 
   1   7   6       56.61       70.33      4.58 o 
   2   7   6     1350.88     1416.98     27.86 o 
   3   7   6      329.41      289.52     11.62 o 
   4   7   6      565.62      561.08     13.79 o 
   5   7   6      376.34      351.34     11.56 o 
   6   7   6       91.61      100.04      7.98 o 
   7   7   6      507.61      579.17     16.02 o 
   8   7   6      100.24      112.94     10.27 o 
   9   7   6      188.06      196.76     13.19 o 
  10   7   6       88.05       73.07     10.53 o 
  11   7   6       80.94       87.55      9.60 o 
  12   7   6      109.46      109.60     10.96 o 
  13   7   6      221.54      230.83     25.64 o 
  14   7   6        1.96       16.66     12.09 o 
  15   7   6       33.20       24.08      9.95 o 
 -17   8   6       84.66       73.25     16.20 o 
 -16   8   6      156.06      167.26     32.90 o 
 -15   8   6      272.86      258.16     23.65 o 
 -14   8   6        6.55        9.65      8.24 o 
 -13   8   6      120.02      112.85     11.39 o 
 -12   8   6      185.03      164.68     14.58 o 
 -11   8   6      354.56      309.80     16.07 o 
 -10   8   6       44.34       34.36      7.00 o 
  -9   8   6      381.02      397.76     17.81 o 
  -8   8   6     3283.68     3297.50     52.57 o 
  -7   8   6     2893.06     3009.78     62.49 o 
  -6   8   6     1109.58     1180.97     29.75 o 
  -5   8   6      446.48      433.95     11.58 o 
  -4   8   6       26.93       24.71      7.24 o 
  -3   8   6        0.00        1.56      2.82 o 
  -2   8   6      456.45      485.07     13.65 o 
  -1   8   6     1744.13     1805.65     32.57 o 
   0   8   6      176.39      220.96     15.11 o 
   1   8   6        0.11        0.66      3.21 o 
   2   8   6     2179.75     2171.51     34.70 o 
   3   8   6     3083.32     2934.94     42.79 o 
   4   8   6      265.74      244.27     10.59 o 
   5   8   6       47.35       31.60      4.95 o 
   6   8   6       61.30       56.23      6.55 o 
   7   8   6      565.66      605.63     19.57 o 
   8   8   6      102.51      109.55     10.48 o 
   9   8   6      427.44      409.37     19.05 o 
  10   8   6      352.11      346.04     22.80 o 
  11   8   6        8.35        4.42      5.70 o 
  12   8   6       91.68       94.62     10.60 o 
  13   8   6        0.34       -1.54      6.04 o 
  14   8   6       81.54       80.70     11.16 o 
  15   8   6      190.35      177.01     16.96 o 
 -16   9   6        1.40        5.00     11.16 o 
 -15   9   6        6.52       -0.06      9.94 o 
 -14   9   6       13.29       14.77      9.99 o 
 -13   9   6       58.72       63.26     19.04 o 
 -12   9   6       53.30       54.73      9.16 o 
 -11   9   6      582.98      618.73     23.91 o 
 -10   9   6       11.40        6.65      5.54 o 
  -9   9   6       29.31       28.12      6.84 o 
  -8   9   6       72.53       82.50      8.58 o 
  -7   9   6       66.73       64.23      7.53 o 
  -6   9   6      142.99      134.06      9.28 o 
  -5   9   6       74.75       77.69      6.61 o 
  -4   9   6        5.18        3.92      3.84 o 
  -3   9   6      640.22      567.39     19.20 o 
  -2   9   6      212.90      246.03     11.72 o 
  -1   9   6      120.30      108.02      8.57 o 
   0   9   6     1153.82     1196.63     26.06 o 
   1   9   6       10.07       16.50      4.89 o 
   2   9   6      335.66      291.28     13.72 o 
   3   9   6      195.26      207.11     10.14 o 
   4   9   6        6.76       19.43      4.52 o 
   5   9   6       18.46       11.34      4.26 o 
   6   9   6       77.70       75.23      8.34 o 
   7   9   6      278.65      277.82     14.63 o 
   8   9   6      133.75      134.26     14.80 o 
   9   9   6      112.84      163.42     13.17 o 
  10   9   6        5.14        4.23      5.49 o 
  11   9   6      950.06     1023.01     47.33 o 
  12   9   6       18.04       20.71      7.61 o 
  13   9   6        8.91       11.77      7.21 o 
  14   9   6      143.62      143.64     14.02 o 
 -16  10   6       52.34       39.97     13.58 o 
 -15  10   6      129.78      119.21     28.78 o 
 -14  10   6      315.58      355.79     23.09 o 
 -13  10   6       87.71       69.80     14.15 o 
 -12  10   6      225.55      235.63     17.55 o 
 -11  10   6      213.33      176.39     18.56 o 
 -10  10   6      197.66      209.21     13.86 o 
  -9  10   6        9.41        4.37      5.43 o 
  -8  10   6     1111.12     1118.98     35.25 o 
  -7  10   6     2218.06     2191.48     63.70 o 
  -6  10   6        0.27        1.86      4.65 o 
  -5  10   6      601.36      616.89     18.05 o 
  -4  10   6      108.58       89.77      8.03 o 
  -3  10   6      278.29      288.68     18.23 o 
  -2  10   6      180.44      164.40     13.46 o 
  -1  10   6        1.50       -6.28      5.89 o 
   0  10   6      854.90      873.23     24.93 o 
   1  10   6      627.13      664.16     19.55 o 
   2  10   6       33.51       64.92      7.92 o 
   3  10   6        6.85        8.49      4.22 o 
   4  10   6      811.55      746.25     19.55 o 
   5  10   6      254.00      255.59     13.64 o 
   6  10   6        9.13        3.42      4.60 o 
   7  10   6       10.37        3.76      5.15 o 
   8  10   6      138.14      134.15     12.07 o 
   9  10   6      220.36      176.38     13.10 o 
  10  10   6     1198.42     1242.08     29.71 o 
  11  10   6      715.79      682.49     22.60 o 
  12  10   6       51.03       42.35      9.12 o 
  13  10   6        4.43       12.73      7.76 o 
  14  10   6      138.77      123.93     14.65 o 
 -15  11   6      103.10       92.23     31.79 o 
 -14  11   6      259.58      263.70     24.22 o 
 -13  11   6      383.15      422.16     41.72 o 
 -12  11   6      230.60      222.23     17.60 o 
 -11  11   6       74.66       63.37      9.83 o 
 -10  11   6        3.65        5.51      6.10 o 
  -9  11   6      948.96      958.73     29.64 o 
  -8  11   6     2133.43     2117.86     41.33 o 
  -7  11   6      407.22      383.89     20.74 o 
  -6  11   6      574.14      531.95     17.90 o 
  -5  11   6      358.42      341.39     23.83 o 
  -4  11   6        2.94        8.62      6.82 o 
  -3  11   6       53.14       48.82      7.67 o 
  -2  11   6      594.82      588.89     24.17 o 
  -1  11   6      119.93      115.72     11.23 o 
   0  11   6      141.62      187.32     13.32 o 
   1  11   6      917.36      978.84     25.34 o 
   2  11   6      556.58      471.80     15.66 o 
   3  11   6        2.72        1.40      4.01 o 
   4  11   6       57.58       42.72      7.06 o 
   5  11   6       97.77       96.30      9.93 o 
   6  11   6      125.04       92.03     12.47 o 
   7  11   6      139.03      151.50     14.10 o 
   8  11   6      121.46      142.57     11.15 o 
   9  11   6      138.00      156.14     11.93 o 
  10  11   6      202.63      167.22     12.84 o 
  11  11   6      473.24      531.79     23.42 o 
  12  11   6        0.19       -9.59      6.40 o 
  13  11   6      814.20      925.79     32.55 o 
 -15  12   6      152.75      200.53     23.22 o 
 -14  12   6      271.50      260.69     36.71 o 
 -13  12   6       25.50       16.37     11.60 o 
 -12  12   6       43.15       44.88     10.31 o 
 -11  12   6       28.96       30.66      8.57 o 
 -10  12   6      231.32      223.96     16.98 o 
  -9  12   6      194.41      200.64     15.31 o 
  -8  12   6       26.59       14.46      6.26 o 
  -7  12   6      617.51      595.08     19.99 o 
  -6  12   6      647.75      616.47     19.92 o 
  -5  12   6      963.56     1023.37     26.20 o 
  -4  12   6     1686.57     1707.45     39.03 o 
  -3  12   6      362.80      361.04     17.37 o 
  -2  12   6       54.84       48.80     10.48 o 
  -1  12   6      391.70      403.90     15.63 o 
   0  12   6      113.78      102.33     11.29 o 
   1  12   6        0.40        9.43      5.88 o 
   2  12   6      140.04      158.02     11.54 o 
   3  12   6     2616.43     2407.09     45.39 o 
   4  12   6       18.07       24.30      6.43 o 
   5  12   6       83.23       72.17      8.96 o 
   6  12   6        0.27        6.69      4.83 o 
   7  12   6       16.89       22.20      9.63 o 
   8  12   6      143.14      122.89     10.98 o 
   9  12   6        3.75        4.55      5.36 o 
  10  12   6      178.27      164.99     14.98 o 
  11  12   6        6.77       11.89      7.54 o 
  12  12   6      178.06      211.79     16.18 o 
  13  12   6       18.76       22.39      8.96 o 
 -14  13   6        5.37        9.12     11.28 o 
 -13  13   6      764.07      777.76     51.34 o 
 -12  13   6        7.00        2.77      9.27 o 
 -11  13   6       58.25       43.17     10.78 o 
 -10  13   6      776.32      821.03     27.09 o 
  -9  13   6       98.60      117.77     13.39 o 
  -8  13   6       47.46       46.15     11.32 o 
  -7  13   6      633.92      614.92     21.17 o 
  -6  13   6        7.40        1.51      5.07 o 
  -5  13   6      329.23      337.42     15.93 o 
  -4  13   6      275.35      261.89     12.87 o 
  -3  13   6      647.72      658.24     22.77 o 
  -2  13   6      196.77      231.40     14.49 o 
  -1  13   6      366.87      335.08     15.23 o 
   0  13   6      487.64      450.98     17.13 o 
   1  13   6       31.16       11.10      4.77 o 
   2  13   6      783.16      691.34     23.72 o 
   3  13   6        8.49       16.28      5.37 o 
   4  13   6        4.75       18.26      5.53 o 
   5  13   6       10.52       16.85      5.55 o 
   6  13   6       35.93       39.82      6.94 o 
   7  13   6       77.43       67.91      8.63 o 
   8  13   6        0.05        3.85      5.73 o 
   9  13   6      464.22      482.66     19.78 o 
  10  13   6      434.19      433.64     24.54 o 
  11  13   6      388.94      409.07     20.01 o 
  12  13   6        2.99        7.70      7.59 o 
 -14  14   6      147.45      162.94     21.77 o 
 -13  14   6      166.62      138.31     55.23 o 
 -12  14   6      137.57      119.71     21.35 o 
 -11  14   6        4.76        3.50     11.47 o 
 -10  14   6        9.98       10.86      8.08 o 
  -9  14   6      243.86      260.43     18.79 o 
  -8  14   6      279.67      331.53     19.77 o 
  -7  14   6       13.78       13.35      6.62 o 
  -6  14   6      543.00      549.20     26.36 o 
  -5  14   6      233.66      261.01     14.93 o 
  -4  14   6      454.24      468.55     18.05 o 
  -3  14   6      198.32      183.03     14.21 o 
  -2  14   6      941.51      900.88     27.85 o 
  -1  14   6      195.52      207.37     13.34 o 
   0  14   6      402.78      390.69     17.06 o 
   1  14   6      158.46      186.42     11.69 o 
   2  14   6        0.42        5.86      6.51 o 
   3  14   6       77.81       58.17      8.04 o 
   4  14   6      630.45      616.70     22.50 o 
   5  14   6      334.02      345.00     16.17 o 
   6  14   6      234.01      309.89     16.96 o 
   7  14   6      118.09      118.73     11.33 o 
   8  14   6        2.21        6.41      6.40 o 
   9  14   6      253.97      249.44     17.63 o 
  10  14   6      578.20      585.04     23.31 o 
  11  14   6      327.37      336.51     19.34 o 
  12  14   6       60.38       46.88     12.43 o 
 -13  15   6      164.92      116.56     24.38 o 
 -12  15   6      280.86      296.71     29.82 o 
 -11  15   6      344.13      365.80     31.31 o 
 -10  15   6       47.61       30.44     11.75 o 
  -9  15   6      885.59      884.30     53.53 o 
  -8  15   6       43.99       26.01      8.04 o 
  -7  15   6       14.63       10.92      6.45 o 
  -6  15   6      140.78      168.99     13.61 o 
  -5  15   6      246.82      240.75     15.15 o 
  -4  15   6       12.56       10.97      5.96 o 
  -3  15   6      318.40      328.13     16.94 o 
  -2  15   6       10.36       18.68      7.37 o 
  -1  15   6     1573.84     1565.36     39.60 o 
   0  15   6       47.47       51.15      7.83 o 
   1  15   6     1154.85     1193.08     27.94 o 
   2  15   6      142.11      179.91     12.33 o 
   3  15   6      379.44      387.30     17.34 o 
   4  15   6      263.82      278.76     23.24 o 
   5  15   6       21.09       26.67      6.90 o 
   6  15   6      156.40      155.22     18.05 o 
   7  15   6      386.05      343.52     17.49 o 
   8  15   6     1057.82     1264.78     33.37 o 
   9  15   6      131.73      182.49     14.52 o 
  10  15   6       19.98       29.05      9.40 o 
  11  15   6      618.82      678.54     31.43 o 
 -12  16   6       25.70       31.78     15.42 o 
 -11  16   6      291.17      276.04     29.09 o 
 -10  16   6        3.24        7.56     12.44 o 
  -9  16   6      312.41      280.84     23.89 o 
  -8  16   6      454.29      463.52     24.12 o 
  -7  16   6       13.13       13.85      7.23 o 
  -6  16   6      156.63      160.45     16.35 o 
  -5  16   6        0.90        4.14      6.02 o 
  -4  16   6       39.84       23.69      8.13 o 
  -3  16   6       51.26       41.05      9.24 o 
  -2  16   6      387.79      377.53     24.11 o 
  -1  16   6       88.16       69.65      9.75 o 
   0  16   6      635.59      681.26     21.39 o 
   1  16   6       20.31       19.59      6.53 o 
   2  16   6      262.35      260.40     14.88 o 
   3  16   6       47.01       54.16      8.36 o 
   4  16   6       90.70       89.82     10.25 o 
   5  16   6       24.06       21.73      7.01 o 
   6  16   6       39.26       28.20      7.65 o 
   7  16   6      106.39      129.63     12.73 o 
   8  16   6      173.41      178.59     15.11 o 
   9  16   6      274.11      308.20     18.63 o 
  10  16   6      144.77      148.35     17.91 o 
 -11  17   6        3.17       11.22     20.86 o 
 -10  17   6      681.71      712.49     78.84 o 
  -9  17   6      195.50      176.49     52.61 o 
  -8  17   6      149.34      145.64     16.23 o 
  -7  17   6      349.18      345.63     21.69 o 
  -6  17   6       15.60       12.62      8.28 o 
  -5  17   6       77.47       55.26      9.57 o 
  -4  17   6       63.68       55.54     10.25 o 
  -3  17   6     1059.16     1071.94     34.23 o 
  -2  17   6       81.29       98.01     10.28 o 
  -1  17   6       20.01        8.54      6.35 o 
   0  17   6       18.36       14.16      6.62 o 
   1  17   6      410.02      400.35     18.42 o 
   2  17   6       17.60       27.89      7.29 o 
   3  17   6       77.33       73.58      9.76 o 
   4  17   6       61.13       35.65      9.01 o 
   5  17   6      101.61      113.14     12.59 o 
   6  17   6        7.16       15.71      7.38 o 
   7  17   6       51.73       69.80     10.70 o 
   8  17   6       15.83        3.79      8.91 o 
   9  17   6        8.32       20.99     10.95 o 
 -10  18   6        2.55        8.02     14.35 o 
  -9  18   6      348.50      336.15     32.20 o 
  -8  18   6       25.02        9.28     13.12 o 
  -7  18   6       28.63       22.94     11.16 o 
  -6  18   6      106.59       88.64     25.83 o 
  -5  18   6        0.33        9.08      7.99 o 
  -4  18   6      662.28      705.56     36.64 o 
  -3  18   6      162.74      168.87     15.05 o 
  -2  18   6      566.28      604.90     21.92 o 
  -1  18   6        9.16        8.72      6.77 o 
   0  18   6      230.16      242.93     16.85 o 
   1  18   6        0.47        8.28      6.66 o 
   2  18   6      173.27      225.10     17.33 o 
   3  18   6        5.07       12.82      7.10 o 
   4  18   6      418.83      486.91     21.90 o 
   5  18   6      110.03      133.62     21.01 o 
   6  18   6      431.69      504.39     27.34 o 
   7  18   6      113.09       96.78     14.99 o 
   8  18   6      120.49      122.41     16.83 o 
  -8  19   6       20.66       34.38     16.02 o 
  -7  19   6       33.99       42.06     16.63 o 
  -6  19   6       19.96        8.65     13.02 o 
  -5  19   6      202.47      250.79     23.49 o 
  -4  19   6       10.19        4.77      8.78 o 
  -3  19   6       31.63       25.21     11.35 o 
  -2  19   6       34.56       28.73     11.52 o 
  -1  19   6      926.27      964.89     34.92 o 
   0  19   6      139.99      121.62     14.91 o 
   1  19   6      479.89      578.60     26.75 o 
   2  19   6       11.58       10.52      7.69 o 
   3  19   6      391.75      437.03     25.63 o 
   4  19   6      211.88      193.65     19.58 o 
   5  19   6      184.06      181.64     18.65 o 
   6  19   6       12.06       13.59     11.69 o 
  -6  20   6       35.24       25.09     18.14 o 
  -5  20   6      105.15      117.53     23.42 o 
  -4  20   6       22.18       18.77     14.65 o 
  -3  20   6      100.56      111.03     17.82 o 
  -2  20   6      186.38      215.17     51.41 o 
  -1  20   6        6.39       26.23     10.82 o 
   0  20   6      120.10      121.03     21.60 o 
   1  20   6      281.57      283.32     43.53 o 
   2  20   6      345.17      336.51     39.35 o 
   3  20   6      189.25      239.41     38.67 o 
   4  20   6      320.40      263.35     31.20 o 
  -2  21   6        0.48       -3.93     12.79 o 
  -1  21   6       32.89       62.98     19.34 o 
   0  21   6        8.90       -3.81     12.32 o 
   1  21   6      206.28      240.32     25.95 o 
 -18   1   7      138.71      136.64     26.16 o 
 -17   1   7      351.07      336.65     23.76 o 
 -16   1   7      288.60      290.23     19.22 o 
 -15   1   7      164.27      154.09     12.28 o 
 -14   1   7      220.29      188.03     12.41 o 
 -13   1   7       11.05        4.62      4.86 o 
 -12   1   7        7.51        2.90      4.51 o 
 -11   1   7      547.80      528.45     15.80 o 
 -10   1   7      289.13      275.41     12.83 o 
  -9   1   7     1403.02     1321.01     31.32 o 
  -8   1   7      727.59      728.66     20.83 o 
  -7   1   7        6.51        5.52      2.65 o 
  -6   1   7     1370.36     1429.82     15.86 o 
  -5   1   7     2880.00     3103.71     27.53 o 
  -4   1   7       83.10       82.49      3.74 o 
  -3   1   7      338.95      392.43      7.08 o 
  -2   1   7     2537.39     2780.46     30.86 o 
  -1   1   7     5654.16     6047.78    123.33 o 
   0   1   7       72.64       61.92      4.78 o 
   1   1   7       19.80       33.55      2.72 o 
   2   1   7      584.58      539.74      8.05 o 
   3   1   7     1252.76     1248.27     16.73 o 
   4   1   7      109.69       93.49      3.64 o 
   5   1   7        5.02        3.28      1.92 o 
   6   1   7       32.77       35.61      3.55 o 
   7   1   7      939.08      898.39     17.54 o 
   8   1   7        1.14        5.17      3.88 o 
   9   1   7      668.17      554.27     17.37 o 
  10   1   7      266.79      198.34     12.27 o 
  11   1   7       32.45       32.80      7.81 o 
  12   1   7       16.10       31.28      9.43 o 
  13   1   7        0.62       -3.99      8.03 o 
  14   1   7        1.76       12.09      8.06 o 
  15   1   7      345.74      404.80     19.45 o 
 -18   2   7      278.48      346.94     28.52 o 
 -17   2   7      173.60      179.31     18.99 o 
 -16   2   7      357.63      425.65     24.96 o 
 -15   2   7       18.26       15.70      7.20 o 
 -14   2   7       28.35       17.28      6.69 o 
 -13   2   7       22.41       29.82      6.00 o 
 -12   2   7      446.05      450.28     15.85 o 
 -11   2   7       35.00       17.19      5.25 o 
 -10   2   7      255.34      286.34     13.20 o 
  -9   2   7       12.32       10.37      4.79 o 
  -8   2   7      439.10      468.33     16.21 o 
  -7   2   7     1846.40     1863.28     26.18 o 
  -6   2   7       38.44       43.21      3.23 o 
  -5   2   7      552.04      571.53      8.70 o 
  -4   2   7     3167.92     3281.80     33.19 o 
  -3   2   7     4233.01     4726.02     51.44 o 
  -2   2   7      415.35      465.12      8.47 o 
  -1   2   7        2.63       12.06      2.07 o 
   0   2   7       57.50       43.92      3.08 o 
   1   2   7     2722.73     2963.91     29.23 o 
   2   2   7       28.23       28.19      2.18 o 
   3   2   7       87.23      106.89      4.63 o 
   4   2   7       25.99       29.78      4.16 o 
   5   2   7     1391.85     1382.00     17.78 o 
   6   2   7        0.69        1.16      2.39 o 
   7   2   7       38.05       42.95      5.12 o 
   8   2   7       85.63       74.71      8.82 o 
   9   2   7      880.35      810.79     21.35 o 
  10   2   7      173.43      166.15     11.56 o 
  11   2   7      549.51      519.62     20.44 o 
  12   2   7      144.90      118.88     12.12 o 
  13   2   7       81.49       83.82     11.49 o 
  14   2   7       35.96       19.00     13.22 o 
  15   2   7       91.98      112.60     11.84 o 
 -17   3   7       67.76       74.24     13.66 o 
 -16   3   7       24.41       26.01     10.43 o 
 -15   3   7       35.22       29.15      8.22 o 
 -14   3   7      558.95      602.71     21.64 o 
 -13   3   7       23.69       34.82      7.15 o 
 -12   3   7        3.66        5.83      4.90 o 
 -11   3   7      449.02      453.88     26.99 o 
 -10   3   7        4.09        7.92      6.25 o 
  -9   3   7      230.73      220.95     15.65 o 
  -8   3   7     1397.43     1288.74     48.41 o 
  -7   3   7     1446.09     1455.35     22.57 o 
  -6   3   7      367.23      387.41      9.15 o 
  -5   3   7     1300.80     1424.70     17.10 o 
  -4   3   7       76.26      103.41      3.61 o 
  -3   3   7     1948.34     2090.40     30.28 o 
  -2   3   7      422.93      502.73      8.39 o 
  -1   3   7        6.73        0.50      1.65 o 
   0   3   7      231.52      350.53      8.06 o 
   1   3   7      292.49      290.52      6.35 o 
   2   3   7      711.80      766.15     12.06 o 
   3   3   7      279.23      203.99      6.48 o 
   4   3   7        4.49       -0.20      2.01 o 
   5   3   7     1331.83     1315.98     18.75 o 
   6   3   7      899.12      867.16     21.29 o 
   7   3   7      130.64      141.67      8.43 o 
   8   3   7     1713.66     1539.08     29.88 o 
   9   3   7        1.56        3.48      4.76 o 
  10   3   7      286.97      297.14     15.51 o 
  11   3   7        1.62        4.76      5.61 o 
  12   3   7       52.17       32.20      7.64 o 
  13   3   7       46.91       28.81     11.15 o 
  14   3   7       52.48       48.83     13.90 o 
  15   3   7      452.31      516.36     20.61 o 
 -17   4   7      111.91      118.44     23.07 o 
 -16   4   7       25.92       20.76     11.10 o 
 -15   4   7       57.68       84.05     13.11 o 
 -14   4   7      482.60      469.40     19.96 o 
 -13   4   7       76.81       82.86      9.65 o 
 -12   4   7       10.29        9.22      6.20 o 
 -11   4   7       70.71       37.95      7.69 o 
 -10   4   7      465.30      489.52     18.62 o 
  -9   4   7      593.49      550.79     39.99 o 
  -8   4   7      484.99      526.09     32.65 o 
  -7   4   7        0.11       -2.17      2.68 o 
  -6   4   7     2351.55     2331.29     31.99 o 
  -5   4   7       27.23       49.67      4.05 o 
  -4   4   7     1779.11     1879.41     25.35 o 
  -3   4   7     1289.90     1319.04     15.72 o 
  -2   4   7      344.61      372.99      8.23 o 
  -1   4   7      113.73      214.22      5.83 o 
   0   4   7      931.54      996.60     16.89 o 
   1   4   7     2170.24     2154.85     28.07 o 
   2   4   7      177.23      185.92      6.08 o 
   3   4   7     5565.39     5867.08     56.46 o 
   4   4   7      182.44      177.84      6.10 o 
   5   4   7      698.12      740.98     13.49 o 
   6   4   7      297.51      312.00     10.43 o 
   7   4   7     1673.63     1634.78     27.54 o 
   8   4   7       52.78       65.17      7.63 o 
   9   4   7      729.92      729.89     21.94 o 
  10   4   7      197.00      182.81     13.08 o 
  11   4   7      260.76      240.97     25.24 o 
  12   4   7        2.33        9.98      6.32 o 
  13   4   7       39.33       40.15     14.18 o 
  14   4   7      140.61      122.58     13.86 o 
  15   4   7      107.03      109.41     12.81 o 
 -17   5   7       43.08       57.30     15.55 o 
 -16   5   7      110.24      141.73     17.02 o 
 -15   5   7      293.89      319.84     18.13 o 
 -14   5   7      174.98      173.63     13.83 o 
 -13   5   7      436.10      428.94     18.30 o 
 -12   5   7       21.18       11.47      9.96 o 
 -11   5   7       45.73       58.73      9.66 o 
 -10   5   7       67.21       47.48      7.73 o 
  -9   5   7      682.58      598.69     17.82 o 
  -8   5   7      268.42      267.50     22.67 o 
  -7   5   7      389.80      365.63     13.18 o 
  -6   5   7       27.48       15.47      3.62 o 
  -5   5   7      830.29      858.12     19.09 o 
  -4   5   7        0.28        0.73      1.78 o 
  -3   5   7        1.53        3.99      1.72 o 
  -2   5   7       33.31       25.73      2.04 o 
  -1   5   7       53.09       60.56      6.49 o 
   0   5   7     1807.99     1869.17     30.31 o 
   1   5   7      436.74      441.04     11.09 o 
   2   5   7      307.51      282.51      7.49 o 
   3   5   7     2441.47     2402.53     31.50 o 
   4   5   7     6700.26     6267.29     65.31 o 
   5   5   7       18.36       39.00      5.44 o 
   6   5   7        2.71        1.41      3.16 o 
   7   5   7      138.53      116.99     11.99 o 
   8   5   7      250.48      287.52     13.70 o 
   9   5   7      502.52      445.83     17.64 o 
  10   5   7      457.54      409.78     18.13 o 
  11   5   7        8.97        6.58      6.16 o 
  12   5   7      331.71      354.74     19.24 o 
  13   5   7        5.79        8.32      7.05 o 
  14   5   7       16.63       21.66      8.52 o 
  15   5   7        0.04       17.72      8.77 o 
 -17   6   7        1.98        6.83     11.50 o 
 -16   6   7      262.71      272.25     21.84 o 
 -15   6   7        0.01        4.08      7.94 o 
 -14   6   7      160.28      180.91     14.16 o 
 -13   6   7       25.17       19.02      7.83 o 
 -12   6   7      652.23      633.94     23.93 o 
 -11   6   7        0.05        4.92      5.45 o 
 -10   6   7      511.91      497.89     17.42 o 
  -9   6   7      533.66      568.18     18.69 o 
  -8   6   7      460.99      490.35     16.55 o 
  -7   6   7     1437.52     1397.07     31.54 o 
  -6   6   7     1100.57     1067.05     25.38 o 
  -5   6   7      308.66      343.45     11.36 o 
  -4   6   7     1067.40     1052.57     22.87 o 
  -3   6   7      162.85      156.55      5.42 o 
  -2   6   7      565.41      571.64      9.89 o 
  -1   6   7      258.37      251.48      6.85 o 
   0   6   7       42.62       90.42      4.48 o 
   1   6   7      162.70      170.51      6.09 o 
   2   6   7      540.06      615.72     13.91 o 
   3   6   7     1400.54     1272.31     20.91 o 
   4   6   7     2265.89     2287.87     32.23 o 
   5   6   7     1197.57     1223.77     27.09 o 
   6   6   7      138.40      114.39      7.66 o 
   7   6   7       34.05       17.38      5.16 o 
   8   6   7       44.11       25.76      6.09 o 
   9   6   7      356.09      312.50     23.67 o 
  10   6   7      260.85      230.80     14.72 o 
  11   6   7     1059.90     1012.75     44.04 o 
  12   6   7       38.21       48.94      9.46 o 
  13   6   7       95.25      109.90     12.79 o 
  14   6   7        0.01       11.68      7.63 o 
  15   6   7       19.87       23.24      8.91 o 
 -17   7   7      122.60      132.01     20.29 o 
 -16   7   7       96.61       96.26     19.12 o 
 -15   7   7      545.01      622.84     33.58 o 
 -14   7   7      108.64      100.89     14.18 o 
 -13   7   7      274.89      297.81     22.14 o 
 -12   7   7       90.92       64.59     10.25 o 
 -11   7   7      293.04      328.21     17.89 o 
 -10   7   7        8.71       15.86      5.75 o 
  -9   7   7      243.02      215.06     12.22 o 
  -8   7   7     1017.52     1015.24     25.06 o 
  -7   7   7     1150.77     1073.51     35.79 o 
  -6   7   7       30.01       25.06      5.60 o 
  -5   7   7      214.96      237.12     10.82 o 
  -4   7   7       62.85       52.94      4.98 o 
  -3   7   7      354.09      371.35     10.38 o 
  -2   7   7        0.81        1.61      3.50 o 
  -1   7   7     1403.35     1329.25     32.27 o 
   0   7   7        1.53        2.63      2.53 o 
   1   7   7      794.61      791.27     16.98 o 
   2   7   7     2448.63     2476.17     36.97 o 
   3   7   7      126.89      114.12     10.03 o 
   4   7   7        0.37        1.74      3.18 o 
   5   7   7      291.52      289.02     14.41 o 
   6   7   7     2142.00     1954.88     37.03 o 
   7   7   7     3252.59     3165.14     53.37 o 
   8   7   7      252.45      215.38     13.14 o 
   9   7   7      356.49      302.06     15.92 o 
  10   7   7      256.07      225.78     14.99 o 
  11   7   7       44.49       41.94      9.07 o 
  12   7   7        3.01       16.18      7.56 o 
  13   7   7      591.66      633.86     26.61 o 
  14   7   7      162.34      155.81     17.14 o 
 -16   8   7      332.21      314.43     27.34 o 
 -15   8   7        0.11        3.39      9.01 o 
 -14   8   7       95.14      116.14     12.36 o 
 -13   8   7      237.69      242.25     20.93 o 
 -12   8   7       88.51       88.95     11.65 o 
 -11   8   7        0.02       -4.09      5.23 o 
 -10   8   7      102.31      100.55     12.09 o 
  -9   8   7      240.82      222.83     13.55 o 
  -8   8   7      681.33      700.44     29.48 o 
  -7   8   7      483.13      428.75     17.43 o 
  -6   8   7      357.66      346.85     20.11 o 
  -5   8   7      937.29      918.73     24.45 o 
  -4   8   7      364.27      365.88     14.49 o 
  -3   8   7      165.28      202.77      9.21 o 
  -2   8   7        3.62       10.63      4.29 o 
  -1   8   7       16.71       14.69      4.33 o 
   0   8   7       17.24       20.02      5.02 o 
   1   8   7      568.10      589.64     15.30 o 
   2   8   7      875.49      879.41     21.17 o 
   3   8   7      907.01      926.54     22.48 o 
   4   8   7       50.06       46.61      5.55 o 
   5   8   7      767.63      773.88     20.84 o 
   6   8   7      966.49      959.93     24.57 o 
   7   8   7      323.66      326.18     15.29 o 
   8   8   7      629.67      597.66     23.21 o 
   9   8   7       11.74       13.76      5.93 o 
  10   8   7       32.02       27.73      7.71 o 
  11   8   7      591.88      549.13     22.84 o 
  12   8   7      445.50      455.73     22.43 o 
  13   8   7      326.67      369.17     22.64 o 
  14   8   7      202.69      242.96     17.02 o 
 -16   9   7      167.64      152.21     21.26 o 
 -15   9   7       47.76       34.74     11.12 o 
 -14   9   7      125.95      110.52     19.90 o 
 -13   9   7       64.49       77.04     19.25 o 
 -12   9   7      311.01      297.28     18.88 o 
 -11   9   7      528.50      483.23     20.49 o 
 -10   9   7      150.00      180.02     16.41 o 
  -9   9   7      981.69      851.73     24.00 o 
  -8   9   7        2.46        1.47      4.40 o 
  -7   9   7      765.75      742.83     23.80 o 
  -6   9   7       28.08       34.77      7.82 o 
  -5   9   7        3.94        0.57      4.01 o 
  -4   9   7      137.47      147.69     10.84 o 
  -3   9   7      159.34      135.91     10.42 o 
  -2   9   7     1889.20     1831.30     67.83 o 
  -1   9   7     1228.25     1160.46     28.34 o 
   0   9   7     1492.84     1417.46     32.19 o 
   1   9   7      309.45      316.65     14.31 o 
   2   9   7      333.75      336.00     13.71 o 
   3   9   7     3386.05     3038.69     45.57 o 
   4   9   7    10510.59    10068.24    131.86 o 
   5   9   7       92.20      103.61      9.25 o 
   6   9   7      103.05      110.39     10.04 o 
   7   9   7      159.49      130.36     11.16 o 
   8   9   7      453.86      479.35     19.41 o 
   9   9   7       28.79       23.34      8.29 o 
  10   9   7      497.03      506.16     25.77 o 
  11   9   7      239.38      255.78     26.45 o 
  12   9   7      584.63      608.82     25.67 o 
  13   9   7        0.39        5.16      7.34 o 
  14   9   7      175.79      152.61     14.67 o 
 -16  10   7       20.25       14.96     12.34 o 
 -15  10   7        3.23       -9.57      8.22 o 
 -14  10   7      239.96      218.24     19.41 o 
 -13  10   7       80.50       60.36     11.32 o 
 -12  10   7      233.85      277.94     18.89 o 
 -11  10   7      669.08      697.25     28.38 o 
 -10  10   7       30.87       38.68      7.96 o 
  -9  10   7      196.64      160.26     13.87 o 
  -8  10   7      421.08      400.25     16.21 o 
  -7  10   7      381.39      366.02     17.88 o 
  -6  10   7     1905.01     1992.64     43.30 o 
  -5  10   7      331.14      351.92     21.96 o 
  -4  10   7       37.17       45.47      7.38 o 
  -3  10   7     2342.46     2165.22     43.97 o 
  -2  10   7      104.06      124.23     11.74 o 
  -1  10   7      492.97      481.23     18.42 o 
   0  10   7       50.61       42.32      7.50 o 
   1  10   7     1244.14     1261.97     28.51 o 
   2  10   7     1343.87     1327.66     29.75 o 
   3  10   7     4905.70     4636.02     69.70 o 
   4  10   7      133.46      127.23     10.28 o 
   5  10   7        0.13       -4.02      3.88 o 
   6  10   7       22.85       25.85      6.36 o 
   7  10   7      200.98      210.01     13.88 o 
   8  10   7        0.74       -1.57      6.44 o 
   9  10   7      200.85      189.79     14.58 o 
  10  10   7       19.00        5.58      6.68 o 
  11  10   7      572.49      567.55     24.37 o 
  12  10   7       58.20       71.11     12.11 o 
  13  10   7      166.79      192.78     15.21 o 
 -15  11   7      273.43      287.15     26.50 o 
 -14  11   7        3.44       -1.91     10.35 o 
 -13  11   7     1078.89     1133.03     52.25 o 
 -12  11   7        9.14       10.59      7.72 o 
 -11  11   7      394.66      382.22     19.19 o 
 -10  11   7       65.12       52.32      9.10 o 
  -9  11   7       85.09       98.18     11.02 o 
  -8  11   7       50.92       38.13      7.27 o 
  -7  11   7     1065.31     1090.89     26.92 o 
  -6  11   7      564.02      492.35     20.32 o 
  -5  11   7     1426.88     1420.70     35.44 o 
  -4  11   7      887.25      892.95     26.77 o 
  -3  11   7      876.32      766.55     28.50 o 
  -2  11   7        1.49       -0.20      5.19 o 
  -1  11   7       29.02       26.46      8.82 o 
   0  11   7      220.98      215.41     14.06 o 
   1  11   7      978.49      914.04     27.21 o 
   2  11   7      949.59     1063.25     29.97 o 
   3  11   7     2523.83     2414.18     44.54 o 
   4  11   7      101.13       96.22     10.54 o 
   5  11   7       11.09        6.26      5.18 o 
   6  11   7      816.34      786.19     25.16 o 
   7  11   7       19.94       25.55      7.29 o 
   8  11   7      360.89      356.34     18.60 o 
   9  11   7        2.20        3.12      7.54 o 
  10  11   7       76.84       89.93     13.43 o 
  11  11   7       16.02       33.75      9.21 o 
  12  11   7      110.28      140.58     13.81 o 
  13  11   7      438.87      504.57     23.02 o 
 -15  12   7        3.40        6.83     11.81 o 
 -14  12   7      412.88      498.12     35.29 o 
 -13  12   7      545.00      620.02     36.77 o 
 -12  12   7      313.02      306.56     18.77 o 
 -11  12   7        7.29       -1.65      6.48 o 
 -10  12   7       21.92       20.58      7.52 o 
  -9  12   7        2.43        0.79      5.38 o 
  -8  12   7      313.42      338.38     16.43 o 
  -7  12   7        3.14       -1.65      4.54 o 
  -6  12   7       60.17       56.48      7.91 o 
  -5  12   7      424.66      384.98     18.99 o 
  -4  12   7     1734.02     1671.15     40.00 o 
  -3  12   7      558.66      549.01     25.09 o 
  -2  12   7     1254.05     1259.91     44.94 o 
  -1  12   7      100.30       94.61     11.09 o 
   0  12   7       25.26       29.59      7.78 o 
   1  12   7      605.39      533.50     21.44 o 
   2  12   7       81.25       92.97     10.26 o 
   3  12   7       58.83       52.06      8.62 o 
   4  12   7       46.31       30.26      7.96 o 
   5  12   7      427.95      414.15     18.11 o 
   6  12   7      152.75      145.18     12.75 o 
   7  12   7      128.83      121.60     18.78 o 
   8  12   7       67.24       45.91      9.21 o 
   9  12   7      250.99      247.55     20.52 o 
  10  12   7      163.90      180.56     15.82 o 
  11  12   7      274.29      300.29     22.30 o 
  12  12   7      478.35      497.66     22.65 o 
 -14  13   7       10.77       33.94     18.71 o 
 -13  13   7        4.44        5.15     11.22 o 
 -12  13   7      135.93      137.47     19.77 o 
 -11  13   7       62.86       61.18     10.53 o 
 -10  13   7      132.83      140.89     13.29 o 
  -9  13   7       14.71        8.38      6.44 o 
  -8  13   7      130.91      139.51     12.35 o 
  -7  13   7       29.45       26.10      7.00 o 
  -6  13   7      492.56      497.50     21.03 o 
  -5  13   7      405.59      384.89     18.09 o 
  -4  13   7      671.79      669.57     24.65 o 
  -3  13   7      155.75      144.70     16.05 o 
  -2  13   7      139.45      154.76     16.09 o 
  -1  13   7      582.75      563.18     22.70 o 
   0  13   7       11.08       11.57      6.74 o 
   1  13   7      284.83      285.45     22.20 o 
   2  13   7      192.70      166.78     12.56 o 
   3  13   7      752.58      730.96     30.52 o 
   4  13   7      289.62      319.91     16.80 o 
   5  13   7      179.80      197.57     14.33 o 
   6  13   7       86.04      111.20     11.94 o 
   7  13   7       10.67        3.13      6.47 o 
   8  13   7        3.38        7.27      6.97 o 
   9  13   7       35.90       40.34      9.35 o 
  10  13   7      292.44      270.67     16.75 o 
  11  13   7      152.39      138.17     14.06 o 
  12  13   7      259.93      265.53     18.24 o 
 -13  14   7       69.54       84.96     24.65 o 
 -12  14   7       13.33       10.32     10.63 o 
 -11  14   7      385.59      393.18     23.48 o 
 -10  14   7        8.10        6.14      7.13 o 
  -9  14   7       50.89       45.91      9.03 o 
  -8  14   7      189.88      201.21     17.83 o 
  -7  14   7      160.14      168.45     16.64 o 
  -6  14   7      233.54      217.36     14.45 o 
  -5  14   7      185.23      187.13     13.34 o 
  -4  14   7        2.52        4.41      5.92 o 
  -3  14   7        6.16       18.72      8.49 o 
  -2  14   7     1028.35      959.66     36.25 o 
  -1  14   7       25.56       42.05      9.27 o 
   0  14   7      459.62      452.81     22.04 o 
   1  14   7      264.53      286.84     23.15 o 
   2  14   7      677.91      637.49     22.45 o 
   3  14   7     1171.17     1111.55     30.47 o 
   4  14   7      516.99      519.10     28.34 o 
   5  14   7        0.03        0.07      5.67 o 
   6  14   7        0.78       -2.69      5.59 o 
   7  14   7       13.85        7.29      6.81 o 
   8  14   7       13.68       22.43      8.52 o 
   9  14   7        6.68       -2.44      6.58 o 
  10  14   7       47.72       44.91      9.27 o 
  11  14   7      253.29      279.53     19.22 o 
 -12  15   7       13.33       10.59     10.81 o 
 -11  15   7        7.06        7.19      9.58 o 
 -10  15   7        2.63       -5.30      8.40 o 
  -9  15   7       36.15       36.81     13.06 o 
  -8  15   7       63.94       90.66     16.01 o 
  -7  15   7       78.39       82.73     10.57 o 
  -6  15   7       50.02       63.99      9.18 o 
  -5  15   7       38.01       27.70      7.35 o 
  -4  15   7      546.75      553.44     20.91 o 
  -3  15   7      567.33      613.75     26.61 o 
  -2  15   7      108.93       83.56     11.55 o 
  -1  15   7      270.17      246.09     21.25 o 
   0  15   7       40.11       31.98      8.10 o 
   1  15   7      371.49      399.15     25.50 o 
   2  15   7      310.40      290.24     17.08 o 
   3  15   7       24.47       17.48      6.78 o 
   4  15   7        1.74        4.93      6.50 o 
   5  15   7        1.38        3.35      7.02 o 
   6  15   7        0.76       -3.38      9.70 o 
   7  15   7      268.74      247.89     21.67 o 
   8  15   7        5.09       13.30      8.80 o 
   9  15   7      129.20      150.81     13.95 o 
  10  15   7        0.68        9.20      7.75 o 
 -11  16   7        2.43       22.10     11.76 o 
 -10  16   7        0.05       -1.47      9.51 o 
  -9  16   7      169.75      152.11     18.79 o 
  -8  16   7       56.53       33.37      9.47 o 
  -7  16   7       88.04      106.23     12.27 o 
  -6  16   7       37.44       28.34      8.12 o 
  -5  16   7        4.50        1.91      6.38 o 
  -4  16   7        0.64        2.20      6.09 o 
  -3  16   7      724.94      716.62     27.25 o 
  -2  16   7      818.63      803.00     28.71 o 
  -1  16   7     1031.84      986.73     31.85 o 
   0  16   7      109.06       88.59      9.95 o 
   1  16   7      223.97      204.13     13.45 o 
   2  16   7        5.09       -0.33      5.25 o 
   3  16   7       96.53      115.75     16.40 o 
   4  16   7       26.98       22.05      6.92 o 
   5  16   7        1.05       11.32      6.60 o 
   6  16   7      262.33      331.61     17.82 o 
   7  16   7      183.84      177.03     14.57 o 
   8  16   7      105.73      116.95     12.80 o 
   9  16   7      226.20      260.43     22.77 o 
 -10  17   7       23.93       28.56     12.77 o 
  -9  17   7       26.42       24.04     11.69 o 
  -8  17   7        0.69       -4.76      7.60 o 
  -7  17   7        1.99       -2.13      7.03 o 
  -6  17   7      131.35      143.93     26.05 o 
  -5  17   7      306.41      292.91     26.50 o 
  -4  17   7      537.48      573.37     25.78 o 
  -3  17   7      153.76      135.00     17.13 o 
  -2  17   7      163.85      169.27     27.46 o 
  -1  17   7      433.68      467.55     22.35 o 
   0  17   7       42.87       43.90      8.66 o 
   1  17   7       15.15       22.57      6.87 o 
   2  17   7       19.58       15.61      6.80 o 
   3  17   7        3.89        3.87      5.84 o 
   4  17   7       40.79       25.62      7.84 o 
   5  17   7       24.59       24.88      8.27 o 
   6  17   7       72.61       75.68     13.65 o 
   7  17   7        7.52       15.26      7.98 o 
   8  17   7       89.64      102.98     12.62 o 
  -9  18   7      163.05      141.00     19.65 o 
  -8  18   7        1.69        2.49     10.41 o 
  -7  18   7        8.00       -2.67      8.66 o 
  -6  18   7       25.99       25.35     10.10 o 
  -5  18   7        0.11       -0.83      7.43 o 
  -4  18   7       75.47       69.27     10.81 o 
  -3  18   7       14.17       17.88      8.16 o 
  -2  18   7      447.11      462.36     21.83 o 
  -1  18   7      154.50      151.97     14.68 o 
   0  18   7      123.78       83.75     11.37 o 
   1  18   7       67.83       53.97      9.73 o 
   2  18   7        1.12        3.16      6.49 o 
   3  18   7       81.63       71.46     10.38 o 
   4  18   7      133.49      122.39     12.94 o 
   5  18   7        0.41        4.24      7.39 o 
   6  18   7       11.58       21.54      8.50 o 
   7  18   7      307.87      380.47     20.99 o 
  -7  19   7       36.14        8.96     23.05 o 
  -6  19   7       65.68       82.28     17.88 o 
  -5  19   7      112.14       92.65     14.29 o 
  -4  19   7       73.47       75.62     12.98 o 
  -3  19   7      157.21      145.25     14.26 o 
  -2  19   7       67.41       35.20      9.86 o 
  -1  19   7       96.43       87.86     12.48 o 
   0  19   7      160.22      159.88     22.02 o 
   1  19   7        2.52       12.99     11.34 o 
   2  19   7       35.93       34.86      9.17 o 
   3  19   7      213.10      251.57     17.39 o 
   4  19   7       15.09       14.01      8.51 o 
   5  19   7        1.65        9.84     10.18 o 
  -5  20   7       46.69       39.56     14.08 o 
  -4  20   7       50.62       46.66     14.39 o 
  -3  20   7       74.88       87.97     16.70 o 
  -2  20   7        0.05       -4.09     11.12 o 
  -1  20   7       16.82       11.41     11.34 o 
   0  20   7        0.01        0.20      9.85 o 
   1  20   7       37.27        3.11     10.81 o 
   2  20   7        0.19        2.28      9.96 o 
   3  20   7      761.86      865.36     67.35 o 
 -17   0   8       84.43       93.95     18.62 o 
 -16   0   8        0.20        1.57      8.43 o 
 -15   0   8      247.93      263.46     21.51 o 
 -14   0   8      115.56      106.80     14.52 o 
 -13   0   8        3.19        0.42      6.53 o 
 -12   0   8      122.38       82.77     17.18 o 
 -11   0   8     1761.83     1798.65     75.11 o 
 -10   0   8       11.71       21.27     16.60 o 
  -9   0   8     3948.11     3704.40    101.34 o 
  -8   0   8        8.98        1.36      6.55 o 
  -7   0   8     4144.26     4098.15     66.14 o 
  -6   0   8      389.08      428.07     12.93 o 
  -5   0   8     9054.44     9211.05     93.79 o 
  -4   0   8      601.44      730.72     16.51 o 
  -3   0   8      102.58       82.46      5.20 o 
  -2   0   8     4370.29     4650.36     97.09 o 
  -1   0   8       91.90       44.96     11.87 o 
   0   0   8      351.89      364.24     30.59 o 
   1   0   8       63.78       51.96     15.44 o 
   2   0   8     2180.44     2190.77     42.95 o 
   3   0   8     1479.65     1504.13     24.06 o 
   4   0   8       13.03        3.94      3.55 o 
   5   0   8      401.88      370.39     11.11 o 
   6   0   8      188.74      175.19     10.43 o 
   7   0   8       76.64       55.36      8.80 o 
   8   0   8       71.33       65.43     10.24 o 
   9   0   8        2.41       -6.81      5.41 o 
  10   0   8      226.87      253.78     19.66 o 
  11   0   8       50.92       43.58     10.77 o 
  12   0   8      244.94      245.28     21.64 o 
  13   0   8       21.62       30.69     22.34 o 
  14   0   8       99.90      121.26     22.44 o 
  15   0   8      144.97      167.85     26.28 o 
 -17   1   8      233.90      290.60     30.92 o 
 -16   1   8      106.90      115.74     12.63 o 
 -15   1   8      177.74      155.33     15.35 o 
 -14   1   8      223.24      219.16     19.35 o 
 -13   1   8       20.90       15.54      5.49 o 
 -12   1   8        1.45        8.19      4.55 o 
 -11   1   8        0.51        8.62      5.72 o 
 -10   1   8       32.96       31.66      6.76 o 
  -9   1   8      660.39      624.03     20.51 o 
  -8   1   8     1821.59     1790.39     36.42 o 
  -7   1   8       44.80       43.85      4.44 o 
  -6   1   8     2314.13     2243.45     26.36 o 
  -5   1   8        0.29       -0.01      1.41 o 
  -4   1   8     2719.01     2777.46     29.17 o 
  -3   1   8       25.59       42.61      2.81 o 
  -2   1   8      720.18      635.93     10.60 o 
  -1   1   8     2689.40     3142.43    111.82 o 
   0   1   8     4164.69     4189.91    100.28 o 
   1   1   8      220.10      233.76      8.64 o 
   2   1   8      613.65      583.77      8.48 o 
   3   1   8      891.85      893.70     12.79 o 
   4   1   8       96.23       95.29      5.41 o 
   5   1   8      365.14      348.33      7.70 o 
   6   1   8       12.72        6.17      3.27 o 
   7   1   8      478.50      456.41     14.11 o 
   8   1   8      389.72      382.13     19.46 o 
   9   1   8       69.18       70.99      7.67 o 
  10   1   8      506.47      479.28     17.86 o 
  11   1   8      524.46      496.62     19.05 o 
  12   1   8       51.55       40.38      8.50 o 
  13   1   8      200.39      230.29     16.60 o 
  14   1   8       31.88       20.10      8.75 o 
  15   1   8      140.93      121.70     16.15 o 
 -17   2   8       69.17       84.72     14.72 o 
 -16   2   8      147.89      158.84     14.64 o 
 -15   2   8       18.49       22.64      7.75 o 
 -14   2   8       59.50       44.45      8.56 o 
 -13   2   8      568.32      504.81     19.20 o 
 -12   2   8        4.56        5.42      5.58 o 
 -11   2   8      408.78      295.66     19.62 o 
 -10   2   8      865.00      721.87     27.49 o 
  -9   2   8       19.63       15.20      6.37 o 
  -8   2   8      716.31      683.92     24.14 o 
  -7   2   8      358.49      356.30     11.32 o 
  -6   2   8       70.18       65.43      4.38 o 
  -5   2   8       47.32       42.13      2.61 o 
  -4   2   8      149.88      159.70      5.33 o 
  -3   2   8     4459.99     4679.68     44.81 o 
  -2   2   8      154.17      137.78      4.10 o 
  -1   2   8      867.36      854.54     17.77 o 
   0   2   8      193.78      231.84      7.83 o 
   1   2   8      981.69      959.18     11.93 o 
   2   2   8      263.75      304.40      6.77 o 
   3   2   8       16.81       24.08      3.30 o 
   4   2   8     2133.36     2135.66     39.71 o 
   5   2   8      715.16      767.93     13.03 o 
   6   2   8     2028.47     1957.69     27.83 o 
   7   2   8      362.11      350.92     12.61 o 
   8   2   8      849.80      858.62     21.13 o 
   9   2   8     1431.77     1271.46     40.71 o 
  10   2   8     3328.79     3091.22     51.65 o 
  11   2   8       87.23      108.89     11.34 o 
  12   2   8       91.71      115.72     15.95 o 
  13   2   8       64.13       57.69     10.09 o 
  14   2   8      385.59      374.30     21.63 o 
  15   2   8       60.65       57.13     11.94 o 
 -17   3   8      365.71      460.44     27.40 o 
 -16   3   8       87.71      109.62     12.68 o 
 -15   3   8       74.38       99.80     16.12 o 
 -14   3   8        6.25        5.66      6.22 o 
 -13   3   8      303.78      311.80     15.93 o 
 -12   3   8      345.19      382.88     19.20 o 
 -11   3   8        0.40        5.87      6.59 o 
 -10   3   8      174.23      194.28     15.95 o 
  -9   3   8      267.22      232.77     15.97 o 
  -8   3   8     1113.72     1140.00     32.72 o 
  -7   3   8      588.72      487.53     14.29 o 
  -6   3   8     1387.21     1464.47     20.08 o 
  -5   3   8      122.96      154.92      5.05 o 
  -4   3   8      217.50      222.51      5.94 o 
  -3   3   8       33.52       45.66      3.09 o 
  -2   3   8     2211.65     2150.45     24.81 o 
  -1   3   8       17.04       10.73      2.01 o 
   0   3   8     3760.48     3973.03     40.53 o 
   1   3   8      156.30      171.26      4.73 o 
   2   3   8     1983.46     2066.75     25.00 o 
   3   3   8     1046.04     1148.53     19.81 o 
   4   3   8      142.77      151.76      5.88 o 
   5   3   8      131.26      115.19      5.49 o 
   6   3   8      100.48      106.95      6.48 o 
   7   3   8     1509.47     1420.16     27.41 o 
   8   3   8      193.47      177.31     10.57 o 
   9   3   8     1489.21     1294.34     30.33 o 
  10   3   8        8.47        5.41      5.59 o 
  11   3   8      469.14      468.83     19.99 o 
  12   3   8      390.62      381.11     26.18 o 
  13   3   8      240.90      208.81     16.12 o 
  14   3   8       16.26        9.61      8.37 o 
  15   3   8      758.99      775.31     30.23 o 
 -17   4   8        9.65       -9.85      8.48 o 
 -16   4   8       53.74       56.51     10.28 o 
 -15   4   8       43.37       33.08     12.46 o 
 -14   4   8       26.42       25.55      7.40 o 
 -13   4   8        8.80        8.17      6.82 o 
 -12   4   8       58.89       66.38      9.66 o 
 -11   4   8      229.37      223.88     18.10 o 
 -10   4   8       13.52       16.34      7.17 o 
  -9   4   8        7.94        3.17      5.70 o 
  -8   4   8      361.48      321.65     18.78 o 
  -7   4   8     4018.02     3937.79     57.33 o 
  -6   4   8     1579.11     1589.25     32.79 o 
  -5   4   8      348.99      305.12      8.72 o 
  -4   4   8      116.63      130.80      4.76 o 
  -3   4   8      123.66      125.25      4.66 o 
  -2   4   8       43.74       46.63      3.87 o 
  -1   4   8     2535.35     2691.26     30.08 o 
   0   4   8       14.93       25.78      3.68 o 
   1   4   8     1669.33     1748.73     22.18 o 
   2   4   8       18.46       14.20      2.79 o 
   3   4   8     4144.48     4094.42     44.89 o 
   4   4   8      380.10      326.75      9.21 o 
   5   4   8     1258.87     1287.67     20.56 o 
   6   4   8      557.38      515.19     14.67 o 
   7   4   8        3.87        3.98      4.05 o 
   8   4   8       47.64       30.89      6.03 o 
   9   4   8        0.85        4.36      4.91 o 
  10   4   8      264.99      261.50     15.33 o 
  11   4   8       34.60       26.09      7.02 o 
  12   4   8      597.84      648.55     24.13 o 
  13   4   8        1.84       14.45      7.27 o 
  14   4   8        0.63      -13.40      6.70 o 
  15   4   8      206.55      222.02     20.73 o 
 -17   5   8       20.16       34.77     11.86 o 
 -16   5   8      242.38      312.27     20.72 o 
 -15   5   8      444.94      473.37     21.52 o 
 -14   5   8      311.05      361.11     18.21 o 
 -13   5   8       19.52       17.79      7.48 o 
 -12   5   8       33.57       36.60      8.56 o 
 -11   5   8       55.28       51.27     10.69 o 
 -10   5   8       14.76       18.50      7.36 o 
  -9   5   8       34.42       28.24      7.99 o 
  -8   5   8     2719.93     2621.57     44.06 o 
  -7   5   8      387.93      377.65     13.46 o 
  -6   5   8       13.10        8.36      3.91 o 
  -5   5   8        0.63       -1.82      2.70 o 
  -4   5   8      663.45      687.58     12.57 o 
  -3   5   8      281.92      261.92      7.40 o 
  -2   5   8      261.65      251.24      6.93 o 
  -1   5   8        0.03        2.40      2.28 o 
   0   5   8      930.39      991.63     22.95 o 
   1   5   8        0.13       -0.13      3.48 o 
   2   5   8     2151.04     2131.10     27.67 o 
   3   5   8     4680.16     4602.14     48.92 o 
   4   5   8       49.28       52.75      4.44 o 
   5   5   8      100.89      100.94      6.54 o 
   6   5   8      207.39      202.55     10.61 o 
   7   5   8      672.08      598.19     20.28 o 
   8   5   8       25.05        8.37      5.09 o 
   9   5   8      165.21      126.89     11.08 o 
  10   5   8       29.73       35.51      8.32 o 
  11   5   8      111.94      122.94     17.24 o 
  12   5   8      149.92      127.90     13.58 o 
  13   5   8      293.82      320.96     20.13 o 
  14   5   8        6.63        7.13      8.51 o 
 -17   6   8      132.32      146.85     18.78 o 
 -16   6   8        0.79        3.96      9.28 o 
 -15   6   8       38.08       32.52      8.57 o 
 -14   6   8       68.67       82.47     10.64 o 
 -13   6   8      265.12      280.27     18.48 o 
 -12   6   8       28.16       23.30      7.44 o 
 -11   6   8       31.22       57.49      9.24 o 
 -10   6   8       10.82       20.15      7.99 o 
  -9   6   8     1193.99     1184.64     31.47 o 
  -8   6   8       56.77       42.94      6.65 o 
  -7   6   8        0.16        2.21      4.47 o 
  -6   6   8       49.65       47.64      6.58 o 
  -5   6   8       95.87      115.06     12.83 o 
  -4   6   8      486.24      496.53     11.79 o 
  -3   6   8      420.43      483.32      9.99 o 
  -2   6   8      249.80      271.35      6.47 o 
  -1   6   8      446.90      503.86      9.48 o 
   0   6   8      150.55      160.99      6.38 o 
   1   6   8      303.06      318.23      9.82 o 
   2   6   8      832.56      741.97     22.86 o 
   3   6   8        8.39        0.19      2.80 o 
   4   6   8     3317.60     3329.55     43.05 o 
   5   6   8      514.73      538.94     18.35 o 
   6   6   8      273.48      284.93     19.11 o 
   7   6   8       13.45       10.97      4.87 o 
   8   6   8      112.38       84.01     12.50 o 
   9   6   8      105.46      130.41     18.40 o 
  10   6   8        1.56        8.34      7.34 o 
  11   6   8      102.27       73.01     10.47 o 
  12   6   8       78.10       55.82     10.18 o 
  13   6   8        0.69        2.97      9.53 o 
  14   6   8      164.11      180.07     17.70 o 
 -16   7   8       14.41        0.76      8.91 o 
 -15   7   8        0.94        8.09      7.17 o 
 -14   7   8      264.92      275.43     16.91 o 
 -13   7   8       11.95       16.60      7.90 o 
 -12   7   8      209.89      184.20     15.28 o 
 -11   7   8       15.85        5.67      6.12 o 
 -10   7   8      120.38      137.32     15.24 o 
  -9   7   8       21.26       27.77      7.47 o 
  -8   7   8      465.94      445.61     16.30 o 
  -7   7   8      234.57      210.12     12.68 o 
  -6   7   8      210.73      185.84     11.49 o 
  -5   7   8        1.44       -2.67      3.08 o 
  -4   7   8       21.18       20.40      4.69 o 
  -3   7   8      805.98      790.84     17.53 o 
  -2   7   8       91.77       75.06      5.23 o 
  -1   7   8     1130.28     1082.52     22.20 o 
   0   7   8      112.29      120.62     10.16 o 
   1   7   8      474.33      498.28     13.10 o 
   2   7   8      139.58      129.29      8.13 o 
   3   7   8        1.56        2.98      3.60 o 
   4   7   8       37.72       35.00      5.71 o 
   5   7   8        3.22       -1.60      3.39 o 
   6   7   8        5.99        3.39      4.87 o 
   7   7   8      172.62      170.96     11.50 o 
   8   7   8       72.00       81.76      9.36 o 
   9   7   8      307.95      278.49     15.69 o 
  10   7   8      159.26      159.20     13.79 o 
  11   7   8        5.85       10.91      7.08 o 
  12   7   8      412.64      386.72     21.02 o 
  13   7   8        1.21       17.89     10.12 o 
  14   7   8       23.18       12.57      9.20 o 
 -16   8   8        1.94       -4.42     11.60 o 
 -15   8   8       12.39        4.23      8.16 o 
 -14   8   8        0.08        5.61      7.53 o 
 -13   8   8      107.79       92.22     12.73 o 
 -12   8   8       61.62       74.62     11.36 o 
 -11   8   8       89.73       75.13     10.60 o 
 -10   8   8       14.84       10.48      7.29 o 
  -9   8   8      727.17      745.50     25.78 o 
  -8   8   8      639.74      612.55     35.87 o 
  -7   8   8     1342.03     1306.20     32.13 o 
  -6   8   8      962.81      914.81     25.29 o 
  -5   8   8      295.16      260.27     13.83 o 
  -4   8   8      605.89      556.15     18.10 o 
  -3   8   8      183.32      185.55     10.68 o 
  -2   8   8      188.37      185.23      9.52 o 
  -1   8   8      178.19      159.69     12.07 o 
   0   8   8        1.41       -4.86      3.69 o 
   1   8   8      218.52      238.35     10.94 o 
   2   8   8      507.64      473.56     15.36 o 
   3   8   8      337.92      346.92     15.20 o 
   4   8   8     1127.09     1083.71     24.72 o 
   5   8   8      309.89      336.20     13.93 o 
   6   8   8      100.59      104.04     10.30 o 
   7   8   8        0.14       -2.06      4.35 o 
   8   8   8        3.87        4.05      5.13 o 
   9   8   8      882.20      926.59     42.50 o 
  10   8   8        1.71        2.08      5.72 o 
  11   8   8       16.08       10.18      7.48 o 
  12   8   8       63.00       80.55     13.51 o 
  13   8   8       74.20       76.60     14.89 o 
 -16   9   8        3.55        3.89      9.39 o 
 -15   9   8       36.94       68.31     12.50 o 
 -14   9   8        2.40       11.63      7.86 o 
 -13   9   8        2.41        6.53      7.82 o 
 -12   9   8       36.04       36.20      9.04 o 
 -11   9   8       66.15       51.04      9.49 o 
 -10   9   8       61.28       47.24      8.07 o 
  -9   9   8      202.26      186.78     14.42 o 
  -8   9   8        5.82       12.17      6.31 o 
  -7   9   8      258.71      261.54     15.12 o 
  -6   9   8       47.87       43.56      7.41 o 
  -5   9   8      252.72      268.11     13.94 o 
  -4   9   8      233.54      215.34     12.57 o 
  -3   9   8      158.89      146.82     10.50 o 
  -2   9   8      249.33      251.30     13.15 o 
  -1   9   8      582.47      543.10     18.72 o 
   0   9   8      583.21      507.29     18.15 o 
   1   9   8      338.68      356.17     13.88 o 
   2   9   8      155.04      148.98     11.27 o 
   3   9   8     1207.11     1219.30     30.99 o 
   4   9   8      532.19      499.04     16.78 o 
   5   9   8       12.13       16.36      5.43 o 
   6   9   8      249.63      262.08     14.07 o 
   7   9   8       25.54       16.30      5.89 o 
   8   9   8      176.20      203.49     14.32 o 
   9   9   8       84.08       80.32      9.89 o 
  10   9   8       95.38       84.54     11.03 o 
  11   9   8      142.21      135.91     13.94 o 
  12   9   8       56.64       75.30     12.29 o 
  13   9   8        7.22       23.56      9.41 o 
 -15  10   8      196.78      219.07     20.88 o 
 -14  10   8        2.85        9.82      9.59 o 
 -13  10   8        3.72        1.80      7.44 o 
 -12  10   8       98.16       98.10     13.25 o 
 -11  10   8       94.19       94.19     12.39 o 
 -10  10   8       73.08       52.60     12.57 o 
  -9  10   8       58.19       41.70      8.61 o 
  -8  10   8       48.56       39.44      8.17 o 
  -7  10   8        9.16       10.98      5.76 o 
  -6  10   8      494.39      472.31     22.28 o 
  -5  10   8        3.85        6.50      5.43 o 
  -4  10   8      273.43      240.92     13.93 o 
  -3  10   8     1003.58      922.14     25.83 o 
  -2  10   8       43.31       16.40      6.14 o 
  -1  10   8      824.10      818.93     24.53 o 
   0  10   8      234.35      236.64     13.83 o 
   1  10   8      468.68      424.95     17.73 o 
   2  10   8      162.89      146.44     11.80 o 
   3  10   8      726.50      698.52     20.34 o 
   4  10   8        0.11        1.04      5.82 o 
   5  10   8        1.04        2.51      5.16 o 
   6  10   8       10.02       10.29      5.52 o 
   7  10   8        0.96       -0.18      4.82 o 
   8  10   8        7.72       -0.68      5.53 o 
   9  10   8        0.06        0.10      6.08 o 
  10  10   8       97.81      112.77     12.93 o 
  11  10   8      150.80      162.96     15.27 o 
  12  10   8      251.13      238.51     18.78 o 
  13  10   8       36.34       34.90     10.99 o 
 -15  11   8      169.11      191.64     19.93 o 
 -14  11   8       86.11       88.34     15.66 o 
 -13  11   8      166.18      204.98     19.28 o 
 -12  11   8        2.74       -3.43      6.85 o 
 -11  11   8        4.75        7.75      6.38 o 
 -10  11   8      128.71      120.69     16.50 o 
  -9  11   8      208.98      227.11     16.45 o 
  -8  11   8       91.48       98.11     11.91 o 
  -7  11   8        4.41        5.05      5.84 o 
  -6  11   8      824.78      863.53     27.42 o 
  -5  11   8        0.47        5.94      5.26 o 
  -4  11   8       27.11       29.47      6.84 o 
  -3  11   8        1.26        4.05      4.83 o 
  -2  11   8       13.77       -0.51      5.92 o 
  -1  11   8       92.87       96.26     10.52 o 
   0  11   8     1424.80     1358.26     34.23 o 
   1  11   8        3.45       -2.58      4.73 o 
   2  11   8      229.33      210.71     16.64 o 
   3  11   8      544.24      524.11     20.82 o 
   4  11   8      647.64      601.10     20.14 o 
   5  11   8       81.75       69.65      9.11 o 
   6  11   8      120.00      126.65     11.76 o 
   7  11   8      270.08      286.08     16.38 o 
   8  11   8       15.78        7.45      6.72 o 
   9  11   8      402.60      379.98     20.26 o 
  10  11   8        1.30      -11.95      5.98 o 
  11  11   8      227.61      257.76     19.08 o 
  12  11   8       32.21       29.78     10.21 o 
 -14  12   8      112.13       85.46     18.85 o 
 -13  12   8        5.24        1.96     10.42 o 
 -12  12   8       32.60       48.14     10.62 o 
 -11  12   8       13.90        9.60     10.49 o 
 -10  12   8        1.21       10.60      6.77 o 
  -9  12   8      183.44      166.32     13.32 o 
  -8  12   8      203.24      188.91     15.75 o 
  -7  12   8        2.13       11.81      6.90 o 
  -6  12   8      569.20      518.70     21.77 o 
  -5  12   8       86.98       84.32     10.74 o 
  -4  12   8        0.05        1.80      4.63 o 
  -3  12   8      518.32      519.67     34.89 o 
  -2  12   8       89.58       97.39     13.03 o 
  -1  12   8      488.31      492.88     20.91 o 
   0  12   8       21.38       17.71      6.94 o 
   1  12   8     1240.77     1240.52     34.16 o 
   2  12   8      447.56      464.53     17.80 o 
   3  12   8        8.44        7.96      5.74 o 
   4  12   8        1.53        2.10      5.06 o 
   5  12   8      368.87      367.77     17.84 o 
   6  12   8        6.10        9.45      5.71 o 
   7  12   8       13.98       22.93      8.24 o 
   8  12   8      126.23      131.96     13.05 o 
   9  12   8        3.01       12.78      7.19 o 
  10  12   8      621.07      603.05     25.79 o 
  11  12   8        0.56       13.88      8.99 o 
  12  12   8       51.26       18.16     17.69 o 
 -13  13   8        0.02        4.35     10.07 o 
 -12  13   8       51.20       38.20     13.56 o 
 -11  13   8      112.39      139.47     14.30 o 
 -10  13   8        5.93        9.09      7.53 o 
  -9  13   8      222.21      252.38     18.36 o 
  -8  13   8     1816.56     1904.53     50.01 o 
  -7  13   8       34.16       27.69      8.42 o 
  -6  13   8      207.08      224.10     24.67 o 
  -5  13   8       70.71       69.13     10.42 o 
  -4  13   8      128.47      119.07     12.51 o 
  -3  13   8     1065.60     1034.80     31.15 o 
  -2  13   8      505.43      456.28     24.52 o 
  -1  13   8       86.66       99.83     12.19 o 
   0  13   8       84.06       83.86     12.99 o 
   1  13   8        0.32        7.76      6.11 o 
   2  13   8        9.24        2.88      5.45 o 
   3  13   8       25.73       27.71      6.82 o 
   4  13   8       49.50       32.98     11.04 o 
   5  13   8      280.24      312.40     17.44 o 
   6  13   8       45.21       47.43     11.36 o 
   7  13   8       72.54       61.03     10.35 o 
   8  13   8        7.10        1.58      8.42 o 
   9  13   8        2.23       13.31      7.67 o 
  10  13   8      334.12      345.02     39.83 o 
  11  13   8      667.33      669.90     29.15 o 
 -13  14   8      101.14      128.11     40.80 o 
 -12  14   8       16.74       22.18     11.17 o 
 -11  14   8      218.43      226.05     17.40 o 
 -10  14   8        4.43       -2.54      7.30 o 
  -9  14   8      152.09      139.64     13.36 o 
  -8  14   8       18.21       14.98     10.28 o 
  -7  14   8      741.83      734.75     28.76 o 
  -6  14   8      386.84      355.06     20.96 o 
  -5  14   8      442.16      415.50     23.21 o 
  -4  14   8      193.83      170.84     15.08 o 
  -3  14   8     1156.70     1066.38     32.91 o 
  -2  14   8      108.90      124.80     15.96 o 
  -1  14   8        6.61       15.56      7.40 o 
   0  14   8      524.57      471.45     26.31 o 
   1  14   8      105.42       96.63     10.90 o 
   2  14   8      728.62      710.01     24.52 o 
   3  14   8        0.19       -4.60      5.53 o 
   4  14   8       31.57       40.03      8.43 o 
   5  14   8       18.82        7.88      6.24 o 
   6  14   8        5.91       10.01      9.97 o 
   7  14   8      396.69      442.53     22.39 o 
   8  14   8      409.48      418.82     22.50 o 
   9  14   8       36.88       37.99     16.76 o 
  10  14   8       71.15       81.66     13.23 o 
 -12  15   8      249.73      259.29     28.24 o 
 -11  15   8       52.01       54.72     12.69 o 
 -10  15   8        1.65        7.75      8.85 o 
  -9  15   8       18.86       19.99      8.29 o 
  -8  15   8      373.89      361.91     19.58 o 
  -7  15   8       90.49       98.36     11.67 o 
  -6  15   8      784.46      795.41     37.64 o 
  -5  15   8      331.52      290.10     19.77 o 
  -4  15   8      335.25      340.08     20.64 o 
  -3  15   8      474.29      463.25     33.93 o 
  -2  15   8        1.47        6.94      7.66 o 
  -1  15   8       25.02       36.42     10.25 o 
   0  15   8      218.90      221.44     18.05 o 
   1  15   8       10.57        6.27      8.20 o 
   2  15   8      112.06       99.45     11.54 o 
   3  15   8      190.06      179.94     14.72 o 
   4  15   8      125.54       92.69     11.70 o 
   5  15   8        0.51       11.45      7.18 o 
   6  15   8      128.01      107.39     12.88 o 
   7  15   8      404.69      507.18     24.15 o 
   8  15   8       25.87       29.30      9.17 o 
   9  15   8      529.89      512.78     26.16 o 
 -11  16   8        0.22       10.98      9.74 o 
 -10  16   8        5.05       -3.57      9.53 o 
  -9  16   8      118.96      131.88     16.36 o 
  -8  16   8       80.39       86.31     11.81 o 
  -7  16   8       81.73       56.28     13.95 o 
  -6  16   8       53.37       70.25     10.54 o 
  -5  16   8       11.38       17.31      8.16 o 
  -4  16   8      223.98      285.28     20.43 o 
  -3  16   8      298.29      351.99     21.82 o 
  -2  16   8       11.18       16.33     15.74 o 
  -1  16   8        5.54        2.33      8.61 o 
   0  16   8        5.04        2.93      5.92 o 
   1  16   8      350.93      289.93     18.00 o 
   2  16   8      196.80      217.75     19.26 o 
   3  16   8       34.77       17.95      7.91 o 
   4  16   8      192.46      207.49     22.37 o 
   5  16   8       36.30       24.26      8.64 o 
   6  16   8      579.26      596.27     48.06 o 
   7  16   8       78.24       99.33     17.97 o 
   8  16   8       24.66       23.20     13.78 o 
 -10  17   8       42.25       29.14     15.92 o 
  -9  17   8      323.96      354.83     23.24 o 
  -8  17   8      415.81      424.07     22.28 o 
  -7  17   8      268.74      253.64     18.10 o 
  -6  17   8       32.74       28.58      8.97 o 
  -5  17   8        0.01        0.19      8.21 o 
  -4  17   8       84.23      115.27     16.06 o 
  -3  17   8       98.36       88.15     23.42 o 
  -2  17   8     1094.59     1118.43     44.11 o 
  -1  17   8       14.10        1.84      7.45 o 
   0  17   8        4.27       -0.32      6.91 o 
   1  17   8       35.60       53.53     11.68 o 
   2  17   8       70.85       86.86     12.20 o 
   3  17   8       53.62       66.78     11.28 o 
   4  17   8       22.68       26.09      9.35 o 
   5  17   8      146.16      150.79     15.73 o 
   6  17   8       93.45       72.53     12.31 o 
   7  17   8      174.51      168.35     17.73 o 
  -8  18   8       25.61       16.51     12.84 o 
  -7  18   8      146.30      157.32     27.65 o 
  -6  18   8        2.56        1.90      7.71 o 
  -5  18   8      360.67      377.40     24.76 o 
  -4  18   8        7.84       -0.31      7.34 o 
  -3  18   8       12.40        5.87      7.43 o 
  -2  18   8       60.09       55.57     10.43 o 
  -1  18   8      246.41      259.20     17.52 o 
   0  18   8        0.94        3.31      6.88 o 
   1  18   8      763.68      771.70     28.84 o 
   2  18   8      551.60      574.60     36.28 o 
   3  18   8        1.86       -0.80      8.00 o 
   4  18   8       50.56       61.97     12.14 o 
   5  18   8      355.93      432.96     21.45 o 
   6  18   8       74.98       80.83     12.06 o 
  -6  19   8      210.57      227.05     32.07 o 
  -5  19   8       95.19       80.28     20.74 o 
  -4  19   8      131.22      101.12     13.55 o 
  -3  19   8      291.41      338.04     20.75 o 
  -2  19   8       14.96        7.95      8.25 o 
  -1  19   8       32.03       51.08     11.77 o 
   0  19   8      284.34      327.91     20.31 o 
   1  19   8       77.75       80.01     12.25 o 
   2  19   8      947.32      989.17     29.97 o 
   3  19   8      140.73      116.55     15.30 o 
   4  19   8      267.47      279.30     18.66 o 
  -3  20   8        0.04       -0.92     11.10 o 
  -2  20   8      268.76      287.21     33.50 o 
  -1  20   8        0.42        4.27      8.20 o 
   0  20   8       53.58       11.26     11.79 o 
 -17   1   9      272.82      294.21     23.37 o 
 -16   1   9       10.65       12.20      7.68 o 
 -15   1   9      126.03       97.96     12.01 o 
 -14   1   9       31.95       30.98      7.69 o 
 -13   1   9       31.67       34.94      9.43 o 
 -12   1   9        3.26        5.19      5.86 o 
 -11   1   9      321.37      331.90     20.28 o 
 -10   1   9       79.92       79.81      9.56 o 
  -9   1   9      794.88      854.85     41.00 o 
  -8   1   9     3791.51     3672.31     71.63 o 
  -7   1   9     2004.88     1931.89     42.99 o 
  -6   1   9      673.97      667.05     11.90 o 
  -5   1   9        0.64        3.39      1.79 o 
  -4   1   9        0.21       -0.27      1.62 o 
  -3   1   9       96.56      122.01      9.41 o 
  -2   1   9      566.31      581.05     26.07 o 
  -1   1   9      107.16       76.44     17.52 o 
   0   1   9     1939.07     2008.12     60.64 o 
   1   1   9      500.22      527.00     16.24 o 
   2   1   9        0.17       -1.42      2.06 o 
   3   1   9      991.75      994.38     13.84 o 
   4   1   9       33.78       37.54      4.21 o 
   5   1   9       59.15       52.79      3.58 o 
   6   1   9      306.64      265.88     20.49 o 
   7   1   9       18.40       12.04      4.26 o 
   8   1   9     1108.99      932.52     22.52 o 
   9   1   9       16.69        9.48      4.81 o 
  10   1   9        6.92       -5.08      4.24 o 
  11   1   9       19.46        2.73      5.80 o 
  12   1   9        0.11       -0.62      8.75 o 
  13   1   9       30.91       15.29      8.38 o 
  14   1   9       40.99       28.90      9.48 o 
 -17   2   9        2.60       10.87      9.57 o 
 -16   2   9        7.31       18.81      8.21 o 
 -15   2   9        2.65        5.88      7.28 o 
 -14   2   9       71.55       66.34     10.19 o 
 -13   2   9       83.45       69.80     12.30 o 
 -12   2   9       15.34       16.96      8.41 o 
 -11   2   9       90.06       80.17     11.90 o 
 -10   2   9      173.88      153.59     14.60 o 
  -9   2   9     2136.54     2055.47     49.28 o 
  -8   2   9     1028.42     1019.56     30.26 o 
  -7   2   9     1383.42     1398.14     29.18 o 
  -6   2   9        0.20        0.48      2.28 o 
  -5   2   9     1302.08     1305.74     14.51 o 
  -4   2   9      505.30      520.20     11.21 o 
  -3   2   9     1082.35     1057.24     15.59 o 
  -2   2   9      268.45      241.96      7.13 o 
  -1   2   9      223.73      225.31     12.51 o 
   0   2   9      228.37      204.48      6.43 o 
   1   2   9      203.49      211.18      4.80 o 
   2   2   9      366.55      337.50      7.56 o 
   3   2   9       44.27       55.47      4.16 o 
   4   2   9     1894.97     1866.08     27.10 o 
   5   2   9      265.89      257.99      8.07 o 
   6   2   9      111.08      105.71     12.14 o 
   7   2   9       32.41       21.33      5.62 o 
   8   2   9       76.29       65.94      7.34 o 
   9   2   9      165.84      164.06     19.42 o 
  10   2   9       23.82       15.49      5.47 o 
  11   2   9       74.96       64.97     11.00 o 
  12   2   9        3.30        8.58      6.57 o 
  13   2   9       14.52       28.73     16.25 o 
  14   2   9       35.01       34.88      9.66 o 
 -17   3   9      153.35      149.68     34.70 o 
 -16   3   9       46.79       71.14     11.27 o 
 -15   3   9       27.76       28.62      8.53 o 
 -14   3   9       80.78       70.93      9.78 o 
 -13   3   9       31.57       10.44      7.79 o 
 -12   3   9      194.29      166.84     17.08 o 
 -11   3   9      367.66      270.81     19.50 o 
 -10   3   9      158.96      166.74     19.34 o 
  -9   3   9     1205.56     1200.12     51.29 o 
  -8   3   9     1576.10     1545.95     39.62 o 
  -7   3   9      427.77      420.11     13.35 o 
  -6   3   9     1073.87     1067.68     26.16 o 
  -5   3   9      129.58      131.46      4.99 o 
  -4   3   9      382.78      456.77      9.87 o 
  -3   3   9      216.89      211.47      6.92 o 
  -2   3   9       31.94       51.74      3.27 o 
  -1   3   9      237.41      229.98      6.37 o 
   0   3   9     1402.93     1446.26     21.56 o 
   1   3   9      223.51      256.26      5.57 o 
   2   3   9      471.95      492.99      9.41 o 
   3   3   9     1867.99     1830.32     26.75 o 
   4   3   9      318.05      289.75      7.79 o 
   5   3   9     1193.41     1155.31     21.53 o 
   6   3   9      410.02      387.01     12.55 o 
   7   3   9      609.36      562.15     16.46 o 
   8   3   9      205.88      163.71     10.44 o 
   9   3   9      582.17      463.90     16.90 o 
  10   3   9        0.13        6.99      5.22 o 
  11   3   9       57.17       26.69     11.64 o 
  12   3   9        0.09       11.69      6.74 o 
  13   3   9       93.81      105.39     13.14 o 
  14   3   9      320.61      326.44     21.29 o 
 -17   4   9       29.74       33.02     14.34 o 
 -16   4   9        0.37        0.58      7.27 o 
 -15   4   9      229.36      258.25     16.94 o 
 -14   4   9       30.53       25.93      7.72 o 
 -13   4   9      343.27      375.21     24.86 o 
 -12   4   9      172.05      189.94     18.30 o 
 -11   4   9      187.23      179.30     20.08 o 
 -10   4   9      167.57      201.76     16.44 o 
  -9   4   9      255.30      219.31     17.79 o 
  -8   4   9     1484.64     1345.85     30.94 o 
  -7   4   9        3.61        7.80      3.98 o 
  -6   4   9      136.70      131.79     11.81 o 
  -5   4   9       25.96       29.17      3.62 o 
  -4   4   9     2417.59     2450.91     25.74 o 
  -3   4   9        0.23       -0.46      2.45 o 
  -2   4   9      549.19      606.14     10.91 o 
  -1   4   9      162.91      163.53      6.29 o 
   0   4   9      330.00      304.52      6.84 o 
   1   4   9     1199.80     1190.49     17.26 o 
   2   4   9       23.16       13.61      3.00 o 
   3   4   9     1846.31     1757.00     26.15 o 
   4   4   9     2041.30     1981.52     26.70 o 
   5   4   9     1589.37     1468.55     26.02 o 
   6   4   9     2754.52     2574.28     42.10 o 
   7   4   9      155.72      138.79     12.30 o 
   8   4   9      556.92      519.06     18.00 o 
   9   4   9      181.94      159.20     13.59 o 
  10   4   9      997.48      861.54     26.03 o 
  11   4   9       17.87       11.41      6.67 o 
  12   4   9      164.81      167.73     14.96 o 
  13   4   9        8.97       16.39      8.19 o 
  14   4   9       33.66       26.30      9.64 o 
 -16   5   9      121.39      114.70     13.40 o 
 -15   5   9      432.03      494.16     22.23 o 
 -14   5   9      180.94      203.51     19.91 o 
 -13   5   9        0.30       -9.25      7.40 o 
 -12   5   9        6.16        2.85      6.87 o 
 -11   5   9       28.47       15.54      8.33 o 
 -10   5   9      407.35      387.30     21.88 o 
  -9   5   9      271.73      274.42     17.77 o 
  -8   5   9      218.09      207.61     11.22 o 
  -7   5   9      275.77      274.33     11.93 o 
  -6   5   9      806.58      759.95     20.47 o 
  -5   5   9      675.70      608.55     15.14 o 
  -4   5   9       73.09       66.30      4.75 o 
  -3   5   9       99.26       76.38      3.87 o 
  -2   5   9        0.03        1.51      2.25 o 
  -1   5   9      785.64      849.68     15.02 o 
   0   5   9        5.82       14.86      4.97 o 
   1   5   9     1064.88     1104.63     19.40 o 
   2   5   9       26.56       17.77      3.58 o 
   3   5   9      188.78      214.24      9.26 o 
   4   5   9     2027.47     1899.14     50.45 o 
   5   5   9      868.25      830.69     19.70 o 
   6   5   9      322.20      309.50     12.72 o 
   7   5   9      384.01      361.82     14.68 o 
   8   5   9        4.85        9.68      4.99 o 
   9   5   9      206.13      214.40     13.73 o 
  10   5   9       61.13       46.09     14.32 o 
  11   5   9       97.52      124.76     12.37 o 
  12   5   9      180.94      160.65     14.83 o 
  13   5   9       10.69        0.55      7.84 o 
  14   5   9       13.57       15.95      9.83 o 
 -16   6   9       19.31        7.18      8.02 o 
 -15   6   9      184.45      191.20     16.62 o 
 -14   6   9      155.00      121.81     14.45 o 
 -13   6   9        0.33        4.39      6.99 o 
 -12   6   9        3.71        5.78      7.83 o 
 -11   6   9      723.56      689.18     29.81 o 
 -10   6   9      350.30      320.05     20.66 o 
  -9   6   9     1430.82     1293.99     38.76 o 
  -8   6   9      507.94      515.76     17.13 o 
  -7   6   9      621.14      517.90     19.73 o 
  -6   6   9       66.60       71.31      7.77 o 
  -5   6   9      357.10      317.42     13.75 o 
  -4   6   9       28.12       33.82      4.48 o 
  -3   6   9        0.64        7.86      2.73 o 
  -2   6   9     1234.17     1169.34     16.29 o 
  -1   6   9        2.34        2.24      1.75 o 
   0   6   9     3902.36     3921.17     49.43 o 
   1   6   9       52.25       62.77      4.12 o 
   2   6   9      418.28      397.35     10.80 o 
   3   6   9     3278.83     3218.57     54.86 o 
   4   6   9     4297.16     4118.53     59.98 o 
   5   6   9      154.55      144.80      9.98 o 
   6   6   9        9.49       10.15      4.61 o 
   7   6   9        2.32        8.32      4.50 o 
   8   6   9        0.16        4.30      4.54 o 
   9   6   9      348.97      347.19     29.25 o 
  10   6   9        1.23        3.26      5.59 o 
  11   6   9      636.22      682.85     26.73 o 
  12   6   9        9.72        9.07      7.41 o 
  13   6   9        0.06       -3.05      8.66 o 
 -16   7   9       38.28       21.99      8.95 o 
 -15   7   9       47.68       37.24      9.60 o 
 -14   7   9      188.18      183.07     16.72 o 
 -13   7   9      227.14      204.27     16.74 o 
 -12   7   9      735.68      751.51     62.33 o 
 -11   7   9        4.18        5.32      6.62 o 
 -10   7   9      791.02      835.89     32.13 o 
  -9   7   9       13.09       19.07      5.77 o 
  -8   7   9      170.42      154.54     10.81 o 
  -7   7   9      626.52      596.75     20.05 o 
  -6   7   9     1002.48     1024.30     29.14 o 
  -5   7   9      836.36      832.69     22.32 o 
  -4   7   9      199.79      196.54     10.63 o 
  -3   7   9     1563.42     1507.84     30.66 o 
  -2   7   9      245.08      203.16      8.08 o 
  -1   7   9     1519.09     1502.54     26.84 o 
   0   7   9        0.56        2.82      4.02 o 
   1   7   9     2899.07     2865.61     58.78 o 
   2   7   9      850.41      781.85     21.07 o 
   3   7   9     3641.04     3565.30     61.18 o 
   4   7   9     1199.36     1209.78     26.87 o 
   5   7   9      502.70      519.61     18.10 o 
   6   7   9       68.03       71.91     10.73 o 
   7   7   9       14.37       12.64      5.51 o 
   8   7   9      501.09      479.10     18.55 o 
   9   7   9      418.23      400.30     26.01 o 
  10   7   9      530.11      520.80     22.08 o 
  11   7   9      746.38      800.89     27.50 o 
  12   7   9       31.15       39.52     17.39 o 
  13   7   9      358.36      417.12     23.28 o 
 -16   8   9       10.56        3.09     10.57 o 
 -15   8   9        1.17        0.36      7.15 o 
 -14   8   9        5.77       10.30      8.53 o 
 -13   8   9     1582.45     1810.21     46.39 o 
 -12   8   9      514.13      565.43     29.97 o 
 -11   8   9      215.96      229.19     20.09 o 
 -10   8   9        0.41        3.52      6.88 o 
  -9   8   9       14.45       24.29      6.57 o 
  -8   8   9        1.54        4.55      5.08 o 
  -7   8   9       26.37       11.05      5.55 o 
  -6   8   9       56.63       53.46      7.67 o 
  -5   8   9       21.68        9.31      4.60 o 
  -4   8   9     1843.08     1879.68     37.94 o 
  -3   8   9       77.51       62.94      7.16 o 
  -2   8   9     4493.45     4207.49     60.86 o 
  -1   8   9      813.50      843.51     22.49 o 
   0   8   9      761.73      712.01     20.46 o 
   1   8   9       43.94       49.44      6.95 o 
   2   8   9      965.17      923.57     24.57 o 
   3   8   9       25.71       10.84      5.08 o 
   4   8   9     1215.47     1190.94     26.55 o 
   5   8   9      268.45      256.41     12.86 o 
   6   8   9      300.58      271.06     13.95 o 
   7   8   9      346.48      357.03     16.39 o 
   8   8   9      313.65      334.87     16.83 o 
   9   8   9        3.08       -1.21      6.04 o 
  10   8   9      195.91      185.09     14.86 o 
  11   8   9        8.36        5.87      6.96 o 
  12   8   9      303.39      333.30     20.89 o 
  13   8   9      631.14      619.21     29.25 o 
 -15   9   9      107.69       76.70     11.79 o 
 -14   9   9      395.21      447.42     24.87 o 
 -13   9   9       31.50       33.85      9.94 o 
 -12   9   9       31.23       32.50      9.03 o 
 -11   9   9        8.92       -1.40      6.96 o 
 -10   9   9      313.82      338.10     29.19 o 
  -9   9   9      220.52      220.47     14.15 o 
  -8   9   9        0.11        1.93      4.75 o 
  -7   9   9      605.63      581.49     21.18 o 
  -6   9   9       41.05       27.01      8.04 o 
  -5   9   9      113.49       92.36      9.39 o 
  -4   9   9     1168.39     1141.35     33.56 o 
  -3   9   9      296.27      211.14     12.17 o 
  -2   9   9      119.40       89.07      8.50 o 
  -1   9   9      927.90      913.77     39.73 o 
   0   9   9      151.30      148.00     10.79 o 
   1   9   9      207.09      222.53     15.34 o 
   2   9   9      226.09      210.60     12.94 o 
   3   9   9        0.12       -5.96      4.31 o 
   4   9   9      458.58      443.20     17.09 o 
   5   9   9     1614.79     1534.73     33.11 o 
   6   9   9      214.82      217.85     13.44 o 
   7   9   9      571.55      543.35     20.02 o 
   8   9   9       12.63       24.16      6.61 o 
   9   9   9      337.16      328.00     18.08 o 
  10   9   9        1.52       10.35      6.72 o 
  11   9   9      220.94      206.44     17.18 o 
  12   9   9      176.79      186.98     16.92 o 
 -15  10   9      307.61      282.41     29.82 o 
 -14  10   9       19.97       19.90      9.81 o 
 -13  10   9       16.34       21.91      9.43 o 
 -12  10   9       93.77      114.61     13.66 o 
 -11  10   9       55.87       39.58     11.06 o 
 -10  10   9      175.30      155.82     14.93 o 
  -9  10   9        3.77        3.43      6.08 o 
  -8  10   9      254.44      292.90     17.18 o 
  -7  10   9        0.13        0.92      6.41 o 
  -6  10   9      129.25      123.11     11.59 o 
  -5  10   9      200.22      169.18     12.66 o 
  -4  10   9      766.92      670.70     33.21 o 
  -3  10   9      566.76      536.46     22.94 o 
  -2  10   9       16.12       11.43      4.95 o 
  -1  10   9        4.95       14.77      8.63 o 
   0  10   9      118.20      136.27     11.36 o 
   1  10   9        1.50       -1.60      4.64 o 
   2  10   9      384.70      383.72     17.37 o 
   3  10   9        0.17        2.54      4.39 o 
   4  10   9      921.66      832.59     23.27 o 
   5  10   9       34.43       27.46      6.39 o 
   6  10   9      368.75      376.82     17.20 o 
   7  10   9        9.70        8.37      5.69 o 
   8  10   9      142.38      138.49     12.74 o 
   9  10   9        1.14        2.16      6.29 o 
  10  10   9       53.56       54.64     10.10 o 
  11  10   9        0.91        1.68      8.06 o 
  12  10   9      111.76      126.91     15.00 o 
 -14  11   9       48.86       59.21     17.99 o 
 -13  11   9      310.68      317.49     26.22 o 
 -12  11   9       52.31       81.81     12.74 o 
 -11  11   9      364.54      345.31     25.52 o 
 -10  11   9       26.45       12.75      8.42 o 
  -9  11   9      304.68      292.15     18.55 o 
  -8  11   9      497.05      509.91     22.15 o 
  -7  11   9       16.00        8.96      6.28 o 
  -6  11   9      156.30      153.69     13.30 o 
  -5  11   9      671.54      661.40     23.32 o 
  -4  11   9        1.85        1.23      4.58 o 
  -3  11   9      316.55      307.12     17.07 o 
  -2  11   9        1.76       -5.74     12.29 o 
  -1  11   9      201.69      198.13     13.78 o 
   0  11   9        5.61        9.42      5.46 o 
   1  11   9       76.98       92.79     10.54 o 
   2  11   9      509.72      525.51     21.19 o 
   3  11   9      512.18      495.87     18.18 o 
   4  11   9      284.18      298.39     15.30 o 
   5  11   9        0.18       -2.21      4.30 o 
   6  11   9       69.77       70.07     11.01 o 
   7  11   9      148.14      147.26     13.13 o 
   8  11   9        4.08       -3.00      5.95 o 
   9  11   9        4.30        3.88      6.96 o 
  10  11   9        4.80       12.13     12.01 o 
  11  11   9      356.60      387.48     23.11 o 
 -14  12   9       34.20       11.70     13.82 o 
 -13  12   9      241.48      243.85     20.40 o 
 -12  12   9      444.33      545.66     26.56 o 
 -11  12   9       35.80       30.09     14.58 o 
 -10  12   9      191.84      209.16     18.44 o 
  -9  12   9      210.02      222.93     32.22 o 
  -8  12   9      460.57      455.32     29.56 o 
  -7  12   9       30.64       26.49      8.34 o 
  -6  12   9        6.52        4.40      6.16 o 
  -5  12   9      238.71      245.55     19.62 o 
  -4  12   9       27.77       14.96      5.90 o 
  -3  12   9      200.79      189.78     14.11 o 
  -2  12   9      278.46      301.45     19.88 o 
  -1  12   9       51.67       46.11      8.73 o 
   0  12   9       61.65       79.47     10.60 o 
   1  12   9       10.22        5.14      6.25 o 
   2  12   9       67.14       91.65     11.51 o 
   3  12   9       25.80       26.07      6.34 o 
   4  12   9      373.01      390.09     18.16 o 
   5  12   9      419.77      411.45     18.81 o 
   6  12   9      148.70      173.97     26.39 o 
   7  12   9      261.78      241.28     16.45 o 
   8  12   9        8.84        6.03      6.75 o 
   9  12   9       76.45      105.00     13.01 o 
  10  12   9      142.86      144.32     15.37 o 
  11  12   9        0.55       15.82      8.39 o 
 -13  13   9        6.05        4.75     10.58 o 
 -12  13   9       13.34       13.17      9.13 o 
 -11  13   9      150.64      153.04     16.25 o 
 -10  13   9        4.06        3.22      6.91 o 
  -9  13   9       30.02       15.07      8.52 o 
  -8  13   9       57.39       47.43      9.95 o 
  -7  13   9      878.63      957.66     31.99 o 
  -6  13   9      279.02      274.60     21.25 o 
  -5  13   9       83.35      127.18     13.27 o 
  -4  13   9      397.10      362.14     19.53 o 
  -3  13   9      207.41      175.40     16.49 o 
  -2  13   9        5.88        6.14      7.11 o 
  -1  13   9      105.04       82.65     15.39 o 
   0  13   9       12.34        9.49      7.08 o 
   1  13   9        0.05       -0.59      6.62 o 
   2  13   9      112.78       87.57     10.27 o 
   3  13   9      232.89      218.81     17.79 o 
   4  13   9       28.84       11.84      7.80 o 
   5  13   9      757.84      748.19     40.27 o 
   6  13   9        0.29        6.35      6.69 o 
   7  13   9       13.22       18.80      7.27 o 
   8  13   9        0.31       17.14      7.83 o 
   9  13   9      230.27      249.09     21.47 o 
  10  13   9       31.06       30.88      9.80 o 
 -12  14   9        4.63        0.00     10.07 o 
 -11  14   9       21.53       14.97      8.47 o 
 -10  14   9      191.64      223.81     17.01 o 
  -9  14   9       31.74       39.25     10.78 o 
  -8  14   9      149.97      163.85     18.26 o 
  -7  14   9       45.10       38.19      9.52 o 
  -6  14   9      263.34      259.29     18.67 o 
  -5  14   9      352.36      309.75     19.59 o 
  -4  14   9      678.55      635.35     29.06 o 
  -3  14   9        0.86       -2.90      5.29 o 
  -2  14   9       34.07       27.79      9.50 o 
  -1  14   9       76.26       88.73     12.20 o 
   0  14   9      159.84      147.34     14.95 o 
   1  14   9       98.58       94.06     12.46 o 
   2  14   9      222.11      168.35     13.60 o 
   3  14   9      467.03      500.99     21.24 o 
   4  14   9        6.37       -2.99      5.33 o 
   5  14   9       43.65       44.97      9.01 o 
   6  14   9      245.93      224.30     16.70 o 
   7  14   9        0.00       -6.89     12.70 o 
   8  14   9      259.62      264.04     19.32 o 
   9  14   9       40.36       45.30     10.68 o 
 -11  15   9        9.69       21.11     10.74 o 
 -10  15   9       85.34       73.39     13.86 o 
  -9  15   9        6.81        7.03      9.79 o 
  -8  15   9      111.92      135.59     16.01 o 
  -7  15   9       88.35      102.60     14.73 o 
  -6  15   9      144.08      130.65     14.83 o 
  -5  15   9      125.24      107.23     13.32 o 
  -4  15   9        5.84        6.90      7.00 o 
  -3  15   9      298.85      282.19     28.83 o 
  -2  15   9       13.30       -4.30      8.76 o 
  -1  15   9       44.94       39.55     11.64 o 
   0  15   9       16.63        4.89      8.88 o 
   1  15   9      285.02      280.60     17.21 o 
   2  15   9       51.01       35.75      8.45 o 
   3  15   9        2.34        3.22      6.06 o 
   4  15   9        6.15        4.36      6.51 o 
   5  15   9        0.47       -6.93      6.58 o 
   6  15   9        4.94       21.98      8.50 o 
   7  15   9       46.62       50.43     11.99 o 
   8  15   9       29.05       22.87      9.60 o 
 -10  16   9        3.14       15.12     12.18 o 
  -9  16   9       22.55        3.20     11.70 o 
  -8  16   9        0.39        4.18      7.54 o 
  -7  16   9      149.77      147.00     18.30 o 
  -6  16   9       35.00       16.67     10.77 o 
  -5  16   9       84.59       84.51     12.59 o 
  -4  16   9        0.50       -5.17      8.08 o 
  -3  16   9       14.51       11.18      8.94 o 
  -2  16   9       12.26       -0.68     10.29 o 
  -1  16   9      109.82      101.20     21.72 o 
   0  16   9       24.03       30.01      8.01 o 
   1  16   9      199.67      194.83     15.91 o 
   2  16   9       15.72        9.20      7.95 o 
   3  16   9      134.78      117.35     13.31 o 
   4  16   9       62.68       83.96     12.13 o 
   5  16   9       29.03       35.59     11.58 o 
   6  16   9       28.59       18.51      9.01 o 
   7  16   9      107.73      133.27     16.88 o 
  -9  17   9       97.68       57.85     13.04 o 
  -8  17   9      272.84      276.60     21.76 o 
  -7  17   9       19.88       13.55      8.24 o 
  -6  17   9        7.50        8.00      9.15 o 
  -5  17   9        3.44       15.93     10.69 o 
  -4  17   9       37.65       48.99     11.48 o 
  -3  17   9      179.67      140.22     16.46 o 
  -2  17   9       13.66       10.34      9.36 o 
  -1  17   9       35.97       34.62     10.27 o 
   0  17   9      368.72      307.95     21.37 o 
   1  17   9        4.45       13.78      7.44 o 
   2  17   9      300.88      292.03     19.66 o 
   3  17   9       10.45       -0.01      7.61 o 
   4  17   9      148.34      164.34     16.12 o 
   5  17   9      396.75      374.32     22.72 o 
   6  17   9       24.71       29.07     12.89 o 
  -7  18   9        0.00       18.62     10.02 o 
  -6  18   9       75.48       97.64     30.42 o 
  -5  18   9       39.80       25.64     10.66 o 
  -4  18   9        1.57        1.00      8.51 o 
  -3  18   9        8.88       -0.77     12.86 o 
  -2  18   9       30.03       29.41     12.61 o 
  -1  18   9       20.39       33.65     10.35 o 
   0  18   9        3.52        0.73      8.22 o 
   1  18   9      490.92      463.31     33.56 o 
   2  18   9        0.15        3.99      7.96 o 
   3  18   9       36.26       36.46     12.13 o 
   4  18   9      231.77      302.06     23.82 o 
  -5  19   9       10.16       23.85     17.97 o 
  -4  19   9       10.32       28.79     10.88 o 
  -3  19   9        5.41       -2.49     11.19 o 
  -2  19   9       35.85       30.71     11.67 o 
  -1  19   9       55.27       33.83     11.57 o 
   0  19   9      208.17      184.79     24.78 o 
   1  19   9      118.08       60.00     19.87 o 
   2  19   9        3.94        8.82      8.70 o 
 -17   0  10      198.89      198.46     31.45 o 
 -16   0  10     1317.16     1508.18     60.88 o 
 -15   0  10      229.99      218.82     20.40 o 
 -14   0  10       78.86       72.45     33.06 o 
 -13   0  10       23.28       12.00     19.67 o 
 -12   0  10      277.27      252.66     23.72 o 
 -11   0  10      132.76      124.09     17.20 o 
 -10   0  10      639.47      654.45     35.23 o 
  -9   0  10     1102.63     1144.16     40.80 o 
  -8   0  10      188.37      164.69     14.80 o 
  -7   0  10     1435.83     1312.40     59.49 o 
  -6   0  10    12814.81    12447.88    193.42 o 
  -5   0  10      298.67      271.03     10.18 o 
  -4   0  10     1191.72     1134.91     23.21 o 
  -3   0  10       27.54       20.89      7.08 o 
  -2   0  10     1386.55     1321.49     64.16 o 
  -1   0  10      252.00      335.91     33.12 o 
   0   0  10      652.15      709.33     48.36 o 
   1   0  10     1015.54      909.91     57.00 o 
   2   0  10      630.91      593.86     13.68 o 
   3   0  10     1120.41     1094.86     47.70 o 
   4   0  10      597.85      569.21     26.99 o 
   5   0  10      898.47      821.71     19.09 o 
   6   0  10      243.98      247.51     14.04 o 
   7   0  10       55.37       53.90      8.73 o 
   8   0  10      103.50       89.98     11.90 o 
   9   0  10      620.70      532.86     25.77 o 
  10   0  10      321.38      301.30     27.65 o 
  11   0  10      143.68      152.84     17.85 o 
  12   0  10       89.21       39.62     21.44 o 
  13   0  10      624.89      657.55     35.70 o 
 -17   1  10        3.78        5.06      9.06 o 
 -16   1  10      228.02      246.74     17.51 o 
 -15   1  10      128.88      173.42     14.55 o 
 -14   1  10        0.52       -2.86      7.42 o 
 -13   1  10      232.85      241.84     20.71 o 
 -12   1  10       99.98      118.18     14.96 o 
 -11   1  10      462.97      478.35     23.90 o 
 -10   1  10       92.78       96.47     12.20 o 
  -9   1  10      108.38       99.33     11.50 o 
  -8   1  10      153.44      134.90     11.63 o 
  -7   1  10     1767.22     1670.75     38.66 o 
  -6   1  10     1715.86     1705.96     25.31 o 
  -5   1  10     1642.28     1673.47     24.64 o 
  -4   1  10        0.22       -5.59      2.88 o 
  -3   1  10      167.46      170.28      7.93 o 
  -2   1  10      711.86      705.08     16.95 o 
  -1   1  10       82.06       86.84     20.23 o 
   0   1  10      480.91      503.43     28.63 o 
   1   1  10      186.22      230.80      8.34 o 
   2   1  10        0.64        1.74      2.24 o 
   3   1  10     2296.92     2376.11     34.47 o 
   4   1  10     2783.87     2727.89     42.68 o 
   5   1  10      418.77      420.97     10.13 o 
   6   1  10       92.19       95.58      6.89 o 
   7   1  10       32.52       34.92      5.49 o 
   8   1  10      454.18      416.99     15.11 o 
   9   1  10       21.68       18.15      5.55 o 
  10   1  10      922.56      900.54     24.99 o 
  11   1  10       70.14       65.63     13.10 o 
  12   1  10      118.42      107.48     13.52 o 
  13   1  10        0.05       11.74      8.48 o 
 -16   2  10       59.57       55.76     10.71 o 
 -15   2  10       36.96       11.74      7.31 o 
 -14   2  10       89.61       88.60     15.08 o 
 -13   2  10       60.77       59.73     12.23 o 
 -12   2  10      360.20      364.97     23.18 o 
 -11   2  10      380.54      393.78     22.51 o 
 -10   2  10      537.65      575.20     24.52 o 
  -9   2  10       36.18       31.44      8.11 o 
  -8   2  10      520.68      526.82     26.47 o 
  -7   2  10      178.43      203.50     11.73 o 
  -6   2  10      149.19      139.37      6.65 o 
  -5   2  10     2052.49     2141.71     25.28 o 
  -4   2  10      359.00      361.33     10.34 o 
  -3   2  10     1617.11     1608.32     24.24 o 
  -2   2  10      143.37      189.84     10.68 o 
  -1   2  10      826.00      800.49     24.87 o 
   0   2  10       77.23      106.67     10.09 o 
   1   2  10      379.38      365.00      7.50 o 
   2   2  10     1953.99     1965.37     24.18 o 
   3   2  10     7099.84     6649.67     73.09 o 
   4   2  10     1846.41     1791.61     31.49 o 
   5   2  10      978.99      970.11     16.93 o 
   6   2  10      250.33      228.75      9.82 o 
   7   2  10      570.18      529.48     15.97 o 
   8   2  10      150.02      145.34     10.59 o 
   9   2  10       31.94       41.78      7.04 o 
  10   2  10      166.18      154.87     12.68 o 
  11   2  10     1456.45     1398.35     35.56 o 
  12   2  10        9.23       -3.83      6.18 o 
  13   2  10      101.23       79.94     15.27 o 
 -16   3  10       33.69       33.78     14.06 o 
 -15   3  10       44.66       23.50      8.34 o 
 -14   3  10      299.92      327.20     32.71 o 
 -13   3  10      299.24      341.86     23.95 o 
 -12   3  10        0.54       -0.95      6.37 o 
 -11   3  10       59.52       56.65     10.85 o 
 -10   3  10       84.57       78.93     18.99 o 
  -9   3  10      529.09      506.65     22.20 o 
  -8   3  10     2717.92     2664.96     57.53 o 
  -7   3  10     2496.51     2412.08     43.16 o 
  -6   3  10       62.36       48.77      5.33 o 
  -5   3  10      122.37      114.79      6.30 o 
  -4   3  10     1927.51     2005.36     32.16 o 
  -3   3  10      682.61      756.92     14.77 o 
  -2   3  10      214.08      179.87      6.98 o 
  -1   3  10      229.55      250.52     10.06 o 
   0   3  10      179.77      165.01      5.59 o 
   1   3  10      774.08      810.02     13.73 o 
   2   3  10     3485.81     3483.20     42.58 o 
   3   3  10       19.57       12.33      3.20 o 
   4   3  10     1058.01     1057.48     22.64 o 
   5   3  10       20.64       14.98      3.63 o 
   6   3  10       51.90       39.53      5.27 o 
   7   3  10        4.61        2.30      3.90 o 
   8   3  10      193.93      188.15     13.19 o 
   9   3  10       56.00       52.22      7.43 o 
  10   3  10       28.47       29.52      7.50 o 
  11   3  10       60.00       52.09     10.06 o 
  12   3  10       86.26       76.24     15.84 o 
  13   3  10      355.14      354.94     21.23 o 
 -16   4  10      491.92      557.63     27.18 o 
 -15   4  10       96.07      114.32     14.81 o 
 -14   4  10      533.46      587.02     67.62 o 
 -13   4  10       38.82       38.57     10.86 o 
 -12   4  10        0.08       -3.77      6.48 o 
 -11   4  10        0.05       -1.21      6.45 o 
 -10   4  10       14.67        5.94      6.57 o 
  -9   4  10       32.26       27.98      8.29 o 
  -8   4  10       67.82       94.62      9.05 o 
  -7   4  10       78.51       82.83      7.94 o 
  -6   4  10     2814.27     2775.77     56.30 o 
  -5   4  10      357.05      369.37     10.68 o 
  -4   4  10     1740.64     1742.87     28.36 o 
  -3   4  10      948.51      953.65     32.58 o 
  -2   4  10       65.85       47.58      3.78 o 
  -1   4  10       35.39       29.49      5.17 o 
   0   4  10      956.33     1019.55     18.25 o 
   1   4  10      298.88      307.44      7.52 o 
   2   4  10      352.84      340.52     11.62 o 
   3   4  10        0.14       -0.15      3.68 o 
   4   4  10      383.21      375.01     10.91 o 
   5   4  10       11.31       12.47      3.57 o 
   6   4  10        0.96        1.13      3.41 o 
   7   4  10      173.98      191.58     11.28 o 
   8   4  10      307.39      295.44     14.44 o 
   9   4  10        9.87       12.88      5.46 o 
  10   4  10       50.79       36.81     11.70 o 
  11   4  10      225.29      245.01     16.41 o 
  12   4  10      153.06      160.30     15.02 o 
  13   4  10      429.94      499.21     24.68 o 
 -16   5  10       22.94       40.13     11.14 o 
 -15   5  10      225.43      256.39     17.32 o 
 -14   5  10       45.17       31.25     11.27 o 
 -13   5  10      693.96      667.98     31.55 o 
 -12   5  10       30.91       15.20      8.46 o 
 -11   5  10       15.11       17.41      8.15 o 
 -10   5  10       57.81       83.76     12.27 o 
  -9   5  10        7.37        7.34      5.67 o 
  -8   5  10     1140.08     1135.13     28.37 o 
  -7   5  10       24.36       19.83      6.37 o 
  -6   5  10     1245.82     1231.31     27.48 o 
  -5   5  10      211.47      202.73      9.88 o 
  -4   5  10       37.59       17.23      3.53 o 
  -3   5  10      753.02      829.46     30.62 o 
  -2   5  10      715.54      775.41     16.87 o 
  -1   5  10        4.95        5.32      3.06 o 
   0   5  10      354.60      350.58      9.14 o 
   1   5  10      304.92      331.22     10.68 o 
   2   5  10     1961.54     1858.75     66.98 o 
   3   5  10     1839.27     1833.47     30.01 o 
   4   5  10       70.12       79.87      7.44 o 
   5   5  10      802.35      737.01     18.61 o 
   6   5  10      117.41      129.66      9.19 o 
   7   5  10      335.67      297.76     13.69 o 
   8   5  10      218.28      211.59     14.07 o 
   9   5  10       23.46       30.70      6.93 o 
  10   5  10      882.52      896.42     33.53 o 
  11   5  10       10.08       13.38      7.06 o 
  12   5  10      159.13      156.21     15.29 o 
  13   5  10       23.03       18.07      8.98 o 
 -16   6  10       50.84       41.52     14.95 o 
 -15   6  10       82.89       88.15     11.87 o 
 -14   6  10       81.34       97.29     34.55 o 
 -13   6  10       55.87       62.18     23.45 o 
 -12   6  10      260.74      238.70     20.55 o 
 -11   6  10       19.86       27.82      8.97 o 
 -10   6  10      132.47      106.36     13.63 o 
  -9   6  10       24.99       13.16      6.92 o 
  -8   6  10      201.76      168.63     11.96 o 
  -7   6  10      132.38      147.30     10.69 o 
  -6   6  10       16.81       20.95      6.91 o 
  -5   6  10      398.82      371.26     14.89 o 
  -4   6  10      101.37       98.16      7.34 o 
  -3   6  10      973.91      929.02     18.07 o 
  -2   6  10     1134.39     1263.99     27.21 o 
  -1   6  10        1.29       -1.23      3.02 o 
   0   6  10     1431.50     1429.31     29.37 o 
   1   6  10      280.56      286.77     12.53 o 
   2   6  10     1861.60     1851.97     30.61 o 
   3   6  10        3.58        7.79      4.18 o 
   4   6  10      496.13      481.92     17.13 o 
   5   6  10        0.03       -4.63      3.53 o 
   6   6  10      279.74      287.94     16.02 o 
   7   6  10        5.47        4.56      4.72 o 
   8   6  10       66.83       71.63      8.78 o 
   9   6  10      277.18      262.16     15.56 o 
  10   6  10      457.47      469.25     22.31 o 
  11   6  10        3.57        9.39      7.01 o 
  12   6  10        4.57        4.86      7.53 o 
  13   6  10        0.03        2.51      8.11 o 
 -15   7  10       72.19       87.24     12.11 o 
 -14   7  10      161.36      183.35     20.99 o 
 -13   7  10        4.58       13.81      9.61 o 
 -12   7  10        0.40       13.55     10.84 o 
 -11   7  10        7.27        5.15     10.22 o 
 -10   7  10       92.13      100.13     13.90 o 
  -9   7  10       33.12       29.91      7.21 o 
  -8   7  10        2.07        4.77      4.33 o 
  -7   7  10       80.57       65.63      8.42 o 
  -6   7  10        6.28        0.59      3.95 o 
  -5   7  10       41.38       25.08      5.42 o 
  -4   7  10       17.32        9.25      5.58 o 
  -3   7  10      456.39      417.81     14.07 o 
  -2   7  10      808.21      804.46     18.07 o 
  -1   7  10        2.12        4.96      2.66 o 
   0   7  10       23.10       17.31      4.60 o 
   1   7  10      170.46      192.53     10.08 o 
   2   7  10      320.12      317.20     13.18 o 
   3   7  10       37.46       41.91      6.72 o 
   4   7  10      226.51      206.94     10.74 o 
   5   7  10       16.52       14.54      5.85 o 
   6   7  10      668.98      613.06     19.33 o 
   7   7  10      339.10      333.43     18.88 o 
   8   7  10      110.86      106.33     10.57 o 
   9   7  10      126.62      104.85     11.46 o 
  10   7  10       31.74       16.17      8.26 o 
  11   7  10        6.09       11.78      7.35 o 
  12   7  10      166.75      187.36     16.75 o 
 -15   8  10      100.52      106.68     17.29 o 
 -14   8  10      154.87      124.38     18.53 o 
 -13   8  10        0.06       -4.63      7.94 o 
 -12   8  10       26.17       34.06     12.05 o 
 -11   8  10       19.59       21.99      9.22 o 
 -10   8  10       19.34        5.84      7.44 o 
  -9   8  10      186.52      184.12     14.13 o 
  -8   8  10        1.81       -0.01      4.90 o 
  -7   8  10       35.74       27.71      8.62 o 
  -6   8  10        8.35       10.06      4.71 o 
  -5   8  10      511.23      500.46     17.77 o 
  -4   8  10       79.27       68.92      7.75 o 
  -3   8  10       70.75       78.59      7.76 o 
  -2   8  10     1363.34     1316.33     26.19 o 
  -1   8  10      129.02      119.47      7.83 o 
   0   8  10      453.48      438.65     15.77 o 
   1   8  10       82.23       69.23      7.92 o 
   2   8  10      162.08      169.91     11.70 o 
   3   8  10     1387.69     1433.63     35.13 o 
   4   8  10      575.17      583.24     18.00 o 
   5   8  10       76.39       57.07      7.42 o 
   6   8  10        6.32       10.05      6.79 o 
   7   8  10       18.82       11.08      6.55 o 
   8   8  10       50.01       54.08      8.38 o 
   9   8  10       38.13       39.46     10.14 o 
  10   8  10       72.01      107.52     17.51 o 
  11   8  10       18.23       23.28      8.75 o 
  12   8  10       14.09       10.45      8.38 o 
 -15   9  10       61.66       52.75     20.04 o 
 -14   9  10        4.75        6.60      9.05 o 
 -13   9  10       22.13        6.00     10.19 o 
 -12   9  10       22.52       20.53      9.79 o 
 -11   9  10        2.65        2.46      7.62 o 
 -10   9  10       35.41       43.90     10.90 o 
  -9   9  10       62.33       48.42     12.79 o 
  -8   9  10      151.42      144.94     17.15 o 
  -7   9  10      335.15      301.26     17.11 o 
  -6   9  10      288.02      284.26     15.23 o 
  -5   9  10      216.46      224.25     13.36 o 
  -4   9  10       27.85       20.64      5.61 o 
  -3   9  10      127.93      121.63      9.95 o 
  -2   9  10       67.38       83.31     11.61 o 
  -1   9  10      661.74      620.83     20.22 o 
   0   9  10      308.75      259.25     13.44 o 
   1   9  10      138.22      134.24     10.75 o 
   2   9  10       16.66       13.20      5.63 o 
   3   9  10       10.23       25.12      7.22 o 
   4   9  10        1.33        3.06      4.50 o 
   5   9  10      390.37      395.91     16.33 o 
   6   9  10      111.00      104.15     13.98 o 
   7   9  10        0.33       -7.10      4.59 o 
   8   9  10        9.23       10.68      6.16 o 
   9   9  10       14.68        2.68      6.21 o 
  10   9  10      108.60      100.83     12.37 o 
  11   9  10        3.90       -4.47      6.90 o 
  12   9  10       28.56       33.31     10.07 o 
 -14  10  10        1.87       15.80     11.32 o 
 -13  10  10        7.56        7.66     14.68 o 
 -12  10  10       13.25       13.36      9.97 o 
 -11  10  10        5.53        9.79      8.67 o 
 -10  10  10       41.32       28.42     15.93 o 
  -9  10  10        5.05        9.15      5.86 o 
  -8  10  10        0.75       -3.40      6.15 o 
  -7  10  10      326.77      356.65     18.31 o 
  -6  10  10      252.11      267.43     15.70 o 
  -5  10  10      412.74      404.33     17.66 o 
  -4  10  10        2.98        1.21      4.68 o 
  -3  10  10        1.29        4.00      4.78 o 
  -2  10  10      796.70      699.53     22.12 o 
  -1  10  10      347.09      291.74     15.38 o 
   0  10  10       97.37       89.33      9.74 o 
   1  10  10       14.83       25.12      6.51 o 
   2  10  10        0.62       -0.14      5.17 o 
   3  10  10       90.48       96.96     10.85 o 
   4  10  10      463.30      399.05     16.53 o 
   5  10  10       52.56       38.86      7.19 o 
   6  10  10      312.63      305.19     16.23 o 
   7  10  10      141.37      146.38     12.89 o 
   8  10  10       12.36        2.54      6.44 o 
   9  10  10       72.16       83.53     11.37 o 
  10  10  10       39.04       57.62     10.79 o 
  11  10  10       47.47       49.66     10.68 o 
 -14  11  10        5.01       28.62     11.93 o 
 -13  11  10       42.53       35.67     10.62 o 
 -12  11  10      242.64      264.74     25.21 o 
 -11  11  10       62.85       70.21     14.18 o 
 -10  11  10       25.58       19.59      8.39 o 
  -9  11  10       18.35        7.07      6.96 o 
  -8  11  10      616.71      605.42     29.15 o 
  -7  11  10      691.25      687.43     25.21 o 
  -6  11  10       11.02        8.19      5.91 o 
  -5  11  10      487.48      489.21     20.21 o 
  -4  11  10       59.09       66.99      9.17 o 
  -3  11  10     1303.21     1211.34     46.53 o 
  -2  11  10       74.36       53.97      9.05 o 
  -1  11  10        3.20       -2.62      5.62 o 
   0  11  10      193.20      227.17     19.53 o 
   1  11  10        3.22       -1.20      5.74 o 
   2  11  10      214.70      191.56     14.50 o 
   3  11  10       68.51       73.74      8.85 o 
   4  11  10       13.30       20.64      6.46 o 
   5  11  10       67.28       56.49      8.51 o 
   6  11  10      131.92       85.62     11.00 o 
   7  11  10       46.60       52.23      9.24 o 
   8  11  10      419.56      434.04     23.01 o 
   9  11  10      714.26      706.84     30.97 o 
  10  11  10       28.61       20.15     11.25 o 
 -13  12  10       54.39       53.24     14.13 o 
 -12  12  10       33.78       18.13     11.28 o 
 -11  12  10        0.19       -1.66      8.53 o 
 -10  12  10       55.17       29.95     12.99 o 
  -9  12  10       49.73       62.97     10.89 o 
  -8  12  10       26.75       23.77      7.85 o 
  -7  12  10       68.67       67.01     10.29 o 
  -6  12  10      234.34      236.83     21.59 o 
  -5  12  10     1039.69     1034.83     31.18 o 
  -4  12  10      117.56      120.87     12.39 o 
  -3  12  10      276.51      288.70     16.68 o 
  -2  12  10      199.58      192.39     16.41 o 
  -1  12  10      206.45      188.83     14.64 o 
   0  12  10      142.66      138.70     13.08 o 
   1  12  10        3.61        7.38      6.11 o 
   2  12  10        0.02        4.78      5.90 o 
   3  12  10      330.78      353.85     19.22 o 
   4  12  10      131.09      140.08     12.07 o 
   5  12  10      194.96      144.38     13.25 o 
   6  12  10       17.92       15.27      7.16 o 
   7  12  10      570.21      612.51     24.19 o 
   8  12  10       35.40       37.67      9.37 o 
   9  12  10       13.79       19.01      8.75 o 
  10  12  10       32.50       39.22     15.29 o 
 -12  13  10      198.45      211.68     31.73 o 
 -11  13  10      111.60       72.40     21.07 o 
 -10  13  10      126.19      131.27     14.39 o 
  -9  13  10       31.33       40.80     12.20 o 
  -8  13  10      216.13      194.80     17.10 o 
  -7  13  10      472.13      497.44     23.77 o 
  -6  13  10      136.36      133.72     13.99 o 
  -5  13  10       50.56       53.08      9.75 o 
  -4  13  10      544.89      590.16     23.86 o 
  -3  13  10      210.17      209.34     15.63 o 
  -2  13  10       79.76       74.94     14.82 o 
  -1  13  10      221.16      206.43     16.48 o 
   0  13  10        0.67       -2.05      6.01 o 
   1  13  10      218.61      204.77     21.11 o 
   2  13  10       16.42       15.39      6.30 o 
   3  13  10       82.33      104.18     11.36 o 
   4  13  10       89.36       97.22     11.39 o 
   5  13  10      467.34      507.75     29.28 o 
   6  13  10      195.35      204.75     17.09 o 
   7  13  10      219.84      262.79     18.17 o 
   8  13  10      284.54      303.74     20.72 o 
   9  13  10      102.24      102.90     13.76 o 
 -11  14  10      156.53      178.23     52.63 o 
 -10  14  10      200.77      209.79     20.34 o 
  -9  14  10       15.62       20.19      8.68 o 
  -8  14  10      407.18      389.20     23.35 o 
  -7  14  10        9.95        4.55     10.09 o 
  -6  14  10      245.48      236.66     18.05 o 
  -5  14  10       15.54        6.87      7.47 o 
  -4  14  10       31.16       26.23      8.01 o 
  -3  14  10       13.14       -4.20      7.35 o 
  -2  14  10      296.80      276.54     19.47 o 
  -1  14  10       40.30       34.15     10.51 o 
   0  14  10      110.23      107.57     14.38 o 
   1  14  10        2.77        3.10      6.84 o 
   2  14  10      134.28      138.00     12.91 o 
   3  14  10       48.55       34.51     15.78 o 
   4  14  10        2.01        2.05      6.09 o 
   5  14  10      136.51      120.50     13.15 o 
   6  14  10       42.12       20.73     10.71 o 
   7  14  10       25.44       31.33      9.20 o 
   8  14  10        3.34       18.32     11.01 o 
 -10  15  10       82.11       46.99     19.51 o 
  -9  15  10      153.80      137.16     17.05 o 
  -8  15  10      125.46      115.44     20.25 o 
  -7  15  10       17.27       17.49      9.08 o 
  -6  15  10        1.55       -1.71      6.97 o 
  -5  15  10     1008.83      919.37     34.07 o 
  -4  15  10      294.69      256.73     19.86 o 
  -3  15  10        1.04        3.53      6.59 o 
  -2  15  10        1.01        6.84      7.42 o 
  -1  15  10      273.45      279.23     43.36 o 
   0  15  10       39.42       62.34     11.40 o 
   1  15  10       94.32       80.75     10.76 o 
   2  15  10     1429.31     1419.12     37.27 o 
   3  15  10        9.47        0.04      7.81 o 
   4  15  10       53.74       52.74      9.76 o 
   5  15  10      387.31      458.33     23.25 o 
   6  15  10       26.31       21.91      9.01 o 
   7  15  10      484.73      505.76     25.42 o 
  -9  16  10       30.06       31.85     13.46 o 
  -8  16  10      399.51      360.57     28.92 o 
  -7  16  10      102.63       87.88     20.32 o 
  -6  16  10       57.54       63.41     12.88 o 
  -5  16  10       32.56       34.58     13.87 o 
  -4  16  10      168.25      130.42     15.51 o 
  -3  16  10        4.10       -6.97      6.62 o 
  -2  16  10       11.00       27.23      9.00 o 
  -1  16  10       93.51      135.80     18.33 o 
   0  16  10       96.05      134.23     13.89 o 
   1  16  10       74.78       84.70     18.83 o 
   2  16  10      365.49      394.60     21.39 o 
   3  16  10     1581.89     1662.96     42.52 o 
   4  16  10       15.74       19.50      8.61 o 
   5  16  10      209.43      233.33     18.84 o 
   6  16  10      150.69      174.55     21.13 o 
  -8  17  10        5.22        0.78     11.32 o 
  -7  17  10      266.46      285.41     26.76 o 
  -6  17  10       80.82       84.37     17.18 o 
  -5  17  10        1.41        4.68      9.23 o 
  -4  17  10     1038.27     1002.55     66.82 o 
  -3  17  10       48.15       61.48     12.37 o 
  -2  17  10      134.20      138.56     28.19 o 
  -1  17  10      198.84      200.17     23.88 o 
   0  17  10       39.55       40.13     10.53 o 
   1  17  10      544.95      543.27     25.38 o 
   2  17  10      202.73      230.25     18.56 o 
   3  17  10       21.76       18.91      9.23 o 
   4  17  10      168.85      167.55     16.62 o 
  -5  18  10      170.82      157.61     22.03 o 
  -4  18  10       12.04       -3.51     26.65 o 
  -3  18  10      116.99      118.21     19.62 o 
  -2  18  10       56.61       59.11     21.59 o 
  -1  18  10       99.11       77.45     14.12 o 
   0  18  10      171.79      162.09     18.15 o 
   1  18  10       14.77       24.53     14.94 o 
   2  18  10      129.37      117.45     14.77 o 
 -16   1  11      203.57      231.72     85.00 o 
 -15   1  11      198.71      176.90     20.89 o 
 -14   1  11       39.77       46.12     12.03 o 
 -13   1  11      176.06      210.91     24.30 o 
 -12   1  11      558.69      583.31     27.32 o 
 -11   1  11      182.67      172.28     19.80 o 
 -10   1  11      846.76      827.18     36.66 o 
  -9   1  11      505.37      488.32     27.66 o 
  -8   1  11     1782.48     1776.88     42.52 o 
  -7   1  11      908.54      870.85     25.14 o 
  -6   1  11      379.30      374.35     13.91 o 
  -5   1  11      314.95      309.60     12.12 o 
  -4   1  11      131.33      113.64      6.90 o 
  -3   1  11      146.71      188.71      7.56 o 
  -2   1  11      398.66      458.09     17.96 o 
  -1   1  11        7.98       27.84     15.48 o 
   0   1  11      533.52      507.01     54.27 o 
   1   1  11     1227.81     1258.40     25.21 o 
   2   1  11      163.85      161.99      6.67 o 
   3   1  11       39.82       32.70      6.23 o 
   4   1  11      406.10      448.01     18.15 o 
   5   1  11        1.94        5.01      2.81 o 
   6   1  11        0.00       -1.34      5.24 o 
   7   1  11        7.60        6.00      4.71 o 
   8   1  11       43.95       46.98      7.96 o 
   9   1  11      104.42      110.20     10.11 o 
  10   1  11       50.59       34.13      7.20 o 
  11   1  11       33.92       45.83      8.49 o 
  12   1  11       29.96       63.13      9.76 o 
  13   1  11      819.78      935.06     41.30 o 
 -16   2  11       57.14       31.30     23.81 o 
 -15   2  11      204.37      220.45     25.95 o 
 -14   2  11       15.66       15.94      9.73 o 
 -13   2  11      719.87      696.78     31.70 o 
 -12   2  11        0.20        5.70      7.17 o 
 -11   2  11       13.73       21.10      8.49 o 
 -10   2  11      108.76       92.12     12.08 o 
  -9   2  11     2271.98     2142.97     59.04 o 
  -8   2  11        3.31        6.58      5.24 o 
  -7   2  11        3.52        4.86      3.79 o 
  -6   2  11        0.35       -1.91      2.76 o 
  -5   2  11       43.57       38.51      7.32 o 
  -4   2  11        3.81        2.10      4.80 o 
  -3   2  11      174.97      189.35      7.99 o 
  -2   2  11      146.74      140.32     13.37 o 
  -1   2  11       33.85       42.58      6.30 o 
   0   2  11       22.07       15.04      5.76 o 
   1   2  11      146.74      152.88      6.58 o 
   2   2  11     1728.14     1723.76     29.65 o 
   3   2  11      181.95      185.74     11.11 o 
   4   2  11        6.60       15.38      6.09 o 
   5   2  11      204.56      179.33     11.17 o 
   6   2  11       94.33       95.13      7.17 o 
   7   2  11       10.84        7.39      4.28 o 
   8   2  11      147.73      128.06     11.06 o 
   9   2  11        9.19        9.09      5.25 o 
  10   2  11       36.04       25.01      8.70 o 
  11   2  11      115.89      120.41     13.26 o 
  12   2  11       12.34       16.58      7.92 o 
 -16   3  11        4.56        2.76     14.19 o 
 -15   3  11        4.87       11.54      9.82 o 
 -14   3  11      137.28       89.81     15.07 o 
 -13   3  11        5.29        8.80      8.64 o 
 -12   3  11       15.12       28.28      9.49 o 
 -11   3  11        2.24        7.11      6.28 o 
 -10   3  11       16.91       11.97      6.66 o 
  -9   3  11      779.68      784.28     27.93 o 
  -8   3  11     1615.49     1585.39     34.03 o 
  -7   3  11      270.49      284.40     12.11 o 
  -6   3  11       73.26       79.18      6.52 o 
  -5   3  11      488.62      484.36     14.68 o 
  -4   3  11        0.71        2.66      6.39 o 
  -3   3  11      578.69      527.60     17.31 o 
  -2   3  11        3.14        4.92      3.37 o 
  -1   3  11      991.32      876.77     14.01 o 
   0   3  11     2070.19     2101.96     26.65 o 
   1   3  11      734.76      637.34     11.73 o 
   2   3  11      740.21      710.31     17.64 o 
   3   3  11        0.02        6.54      5.51 o 
   4   3  11     1096.10     1062.04     22.35 o 
   5   3  11      263.18      274.83     14.69 o 
   6   3  11       74.85       64.60      6.57 o 
   7   3  11       21.20       20.86      4.96 o 
   8   3  11        1.68        6.39      5.95 o 
   9   3  11       32.96       32.32      6.94 o 
  10   3  11      267.66      272.92     16.13 o 
  11   3  11       16.06       21.78      7.44 o 
  12   3  11       29.90       20.53      8.57 o 
 -16   4  11       11.22       27.80     12.72 o 
 -15   4  11       11.35       -2.58      9.08 o 
 -14   4  11        1.29        7.07     10.19 o 
 -13   4  11        0.03        6.47      7.44 o 
 -12   4  11      133.22      129.05     33.90 o 
 -11   4  11      876.12      839.05     32.09 o 
 -10   4  11       91.41       65.48     10.89 o 
  -9   4  11        5.59        5.82      6.28 o 
  -8   4  11      601.26      553.18     18.54 o 
  -7   4  11      481.28      520.85     19.59 o 
  -6   4  11      473.75      496.50     14.08 o 
  -5   4  11       16.91        8.88      3.45 o 
  -4   4  11     1245.42     1122.59     35.11 o 
  -3   4  11        3.51        0.86      2.44 o 
  -2   4  11      784.42      768.35     20.40 o 
  -1   4  11       11.91        9.34      4.02 o 
   0   4  11     1094.27     1020.51     18.51 o 
   1   4  11     2186.66     2192.03     37.37 o 
   2   4  11       51.43       48.62      7.27 o 
   3   4  11     1622.54     1500.35     27.69 o 
   4   4  11      503.99      468.59     14.22 o 
   5   4  11        2.43        8.05      3.64 o 
   6   4  11      424.23      388.06     13.50 o 
   7   4  11      184.35      186.07     11.47 o 
   8   4  11      731.04      678.18     22.10 o 
   9   4  11        7.95       19.46      6.19 o 
  10   4  11      392.30      386.94     18.91 o 
  11   4  11      116.21      130.13     13.07 o 
  12   4  11       10.77       18.48      8.63 o 
 -15   5  11       24.17       12.90     13.84 o 
 -14   5  11        3.63       -6.09      8.20 o 
 -13   5  11      213.63      241.76     21.54 o 
 -12   5  11      414.19      489.35     45.35 o 
 -11   5  11      160.45      157.69     16.48 o 
 -10   5  11      138.72      152.23     15.21 o 
  -9   5  11       19.47       10.94     12.25 o 
  -8   5  11      138.32      140.87     13.29 o 
  -7   5  11      109.85      109.85      9.15 o 
  -6   5  11     2123.21     2077.43     39.26 o 
  -5   5  11        0.00        2.92      3.16 o 
  -4   5  11        5.03        1.39      2.55 o 
  -3   5  11       26.43       16.97      4.57 o 
  -2   5  11     1194.99     1053.61     25.52 o 
  -1   5  11      780.83      719.85     13.87 o 
   0   5  11      775.93      766.60     17.30 o 
   1   5  11      335.77      341.20      9.00 o 
   2   5  11        1.11        4.33      3.36 o 
   3   5  11      795.66      767.74     16.35 o 
   4   5  11     2409.53     2337.51     44.03 o 
   5   5  11        3.84        9.76      3.87 o 
   6   5  11        3.52        3.22      4.23 o 
   7   5  11        0.05       -0.81      6.74 o 
   8   5  11        7.35       13.63      5.68 o 
   9   5  11      270.34      239.49     14.93 o 
  10   5  11        0.01        6.67      6.03 o 
  11   5  11       94.08      116.89     16.26 o 
  12   5  11       48.88       62.70     12.45 o 
 -15   6  11      331.06      431.17     38.37 o 
 -14   6  11      234.43      212.12     22.12 o 
 -13   6  11      240.59      205.73     20.77 o 
 -12   6  11       35.41       28.64      9.95 o 
 -11   6  11        3.11       14.67      7.83 o 
 -10   6  11      139.01      143.47     15.25 o 
  -9   6  11      956.10      877.16     26.34 o 
  -8   6  11       98.67       92.77      9.75 o 
  -7   6  11      250.12      233.83     12.86 o 
  -6   6  11      232.99      260.71     12.80 o 
  -5   6  11      560.97      526.26     17.84 o 
  -4   6  11      246.32      207.08      9.77 o 
  -3   6  11     2603.23     2437.35     47.31 o 
  -2   6  11       40.01       33.29      5.97 o 
  -1   6  11      508.08      538.43     15.73 o 
   0   6  11       28.29       28.09      3.99 o 
   1   6  11       85.18       80.92      6.99 o 
   2   6  11     1002.44      988.48     27.77 o 
   3   6  11       73.18       55.02      6.79 o 
   4   6  11      396.02      392.96     17.88 o 
   5   6  11      640.91      601.59     20.31 o 
   6   6  11      156.98      123.92      9.82 o 
   7   6  11      212.05      217.13     12.87 o 
   8   6  11      101.09       97.07     10.25 o 
   9   6  11       47.13       41.58      8.13 o 
  10   6  11       19.73       21.98      7.37 o 
  11   6  11      433.02      465.65     22.51 o 
  12   6  11      255.66      245.82     21.19 o 
 -15   7  11       53.87       83.77     21.48 o 
 -14   7  11      228.60      257.83     24.06 o 
 -13   7  11      332.31      320.23     24.78 o 
 -12   7  11      560.98      615.53     32.02 o 
 -11   7  11        6.10        9.47     10.78 o 
 -10   7  11      247.98      294.54     20.66 o 
  -9   7  11       15.67       14.55      6.11 o 
  -8   7  11      636.14      619.75     23.31 o 
  -7   7  11       41.81       38.64      7.17 o 
  -6   7  11      294.37      269.40     13.50 o 
  -5   7  11      167.09      185.38     16.64 o 
  -4   7  11     1907.32     1796.33     35.52 o 
  -3   7  11      259.52      225.57     10.41 o 
  -2   7  11       32.26       40.25      5.11 o 
  -1   7  11        0.16       -0.02      3.56 o 
   0   7  11      193.07      206.47      9.20 o 
   1   7  11     1167.70     1166.26     26.54 o 
   2   7  11      457.20      500.15     16.76 o 
   3   7  11       38.87       38.31      6.49 o 
   4   7  11      222.08      215.91     11.13 o 
   5   7  11     1044.71      988.60     24.43 o 
   6   7  11      175.74      182.09     11.79 o 
   7   7  11      443.02      451.05     17.82 o 
   8   7  11       13.10       11.22      8.71 o 
   9   7  11        2.91        2.97      6.32 o 
  10   7  11      103.64       83.29     11.19 o 
  11   7  11        0.07        6.46      7.10 o 
 -14   8  11        0.17        8.55     14.00 o 
 -13   8  11       52.61       43.07     12.14 o 
 -12   8  11       43.03       25.40     10.24 o 
 -11   8  11      127.09      137.61     16.91 o 
 -10   8  11       10.42       19.30      8.80 o 
  -9   8  11      388.85      407.59     19.58 o 
  -8   8  11       11.91       21.18      7.43 o 
  -7   8  11      546.06      544.68     20.05 o 
  -6   8  11      544.90      524.00     18.95 o 
  -5   8  11      730.82      666.98     20.82 o 
  -4   8  11     1285.55     1169.47     28.88 o 
  -3   8  11      256.84      289.39     12.80 o 
  -2   8  11     1106.00     1028.17     33.23 o 
  -1   8  11     1134.39     1109.80     23.31 o 
   0   8  11       25.01       26.56      4.80 o 
   1   8  11     1458.39     1382.23     31.70 o 
   2   8  11       87.20       84.59      8.80 o 
   3   8  11      291.25      283.63     14.59 o 
   4   8  11        0.53        2.68      4.47 o 
   5   8  11      180.54      173.47     13.72 o 
   6   8  11      164.25      185.82     12.39 o 
   7   8  11       53.73       49.42      7.79 o 
   8   8  11      543.14      548.28     21.20 o 
   9   8  11        4.37        1.58      6.07 o 
  10   8  11        4.71       17.86     10.22 o 
  11   8  11       78.13       75.17     12.54 o 
 -14   9  11      163.28      160.49     28.35 o 
 -13   9  11       50.96       47.83     14.06 o 
 -12   9  11       16.65        4.39      8.96 o 
 -11   9  11        6.68       -2.14      7.69 o 
 -10   9  11        0.83       -3.24      6.94 o 
  -9   9  11      138.13      128.24     12.72 o 
  -8   9  11      401.58      372.14     18.36 o 
  -7   9  11       53.89       46.56      8.18 o 
  -6   9  11      136.90      128.06     11.30 o 
  -5   9  11        9.82        3.93      4.53 o 
  -4   9  11      205.55      234.90     13.19 o 
  -3   9  11       97.47       77.34      8.19 o 
  -2   9  11      551.82      503.74     17.70 o 
  -1   9  11       49.74       32.99      7.92 o 
   0   9  11      119.47      125.92     10.65 o 
   1   9  11      307.14      309.26     15.27 o 
   2   9  11      171.47      149.05     11.69 o 
   3   9  11      384.73      377.67     17.42 o 
   4   9  11      816.78      817.56     22.92 o 
   5   9  11       44.15       41.56      7.07 o 
   6   9  11       93.87      125.70     13.54 o 
   7   9  11      429.63      453.04     19.27 o 
   8   9  11        5.41        2.37      5.85 o 
   9   9  11        1.76        1.82      7.68 o 
  10   9  11       32.11       59.53     14.91 o 
  11   9  11      586.13      651.96     37.57 o 
 -14  10  11      439.86      441.94     40.46 o 
 -13  10  11       27.93       32.40     15.84 o 
 -12  10  11        1.14        0.04      8.67 o 
 -11  10  11       46.50       44.96     11.77 o 
 -10  10  11      272.93      246.03     21.04 o 
  -9  10  11       34.91       14.43      7.14 o 
  -8  10  11        2.03        1.90      5.32 o 
  -7  10  11      175.68      157.20     13.37 o 
  -6  10  11      240.02      244.66     15.29 o 
  -5  10  11       25.85       35.75      7.48 o 
  -4  10  11      415.45      358.00     16.38 o 
  -3  10  11      753.35      723.61     22.95 o 
  -2  10  11      378.40      397.06     16.87 o 
  -1  10  11       38.22       29.85      6.78 o 
   0  10  11       74.64       71.80      9.32 o 
   1  10  11      384.69      380.06     17.34 o 
   2  10  11      107.56      123.81     11.77 o 
   3  10  11      268.76      307.43     17.26 o 
   4  10  11      460.40      436.62     21.46 o 
   5  10  11      996.52      982.56     27.10 o 
   6  10  11      209.08      202.25     14.13 o 
   7  10  11      186.08      178.73     14.27 o 
   8  10  11        5.82        6.47      7.11 o 
   9  10  11      177.38      158.88     15.53 o 
  10  10  11      277.84      276.11     21.38 o 
 -13  11  11       11.57        9.45     14.26 o 
 -12  11  11      651.22      640.81     44.62 o 
 -11  11  11       34.94        9.43     10.16 o 
 -10  11  11      155.24      120.55     19.42 o 
  -9  11  11        6.47       -0.03      9.88 o 
  -8  11  11      406.29      446.60     38.24 o 
  -7  11  11      124.36       94.12     11.45 o 
  -6  11  11       82.48       89.08     10.89 o 
  -5  11  11      265.37      232.06     19.61 o 
  -4  11  11      403.92      399.12     18.14 o 
  -3  11  11        3.17       -4.64      4.58 o 
  -2  11  11      239.67      217.47     14.11 o 
  -1  11  11        0.05       -2.05      4.10 o 
   0  11  11      574.60      596.01     28.89 o 
   1  11  11        0.58       -4.37      5.14 o 
   2  11  11      583.17      617.70     26.54 o 
   3  11  11      148.60      155.08     14.82 o 
   4  11  11      200.51      225.26     14.35 o 
   5  11  11        0.32        4.27      5.61 o 
   6  11  11      420.98      444.92     20.06 o 
   7  11  11      123.11      111.45     12.42 o 
   8  11  11      133.67      125.23     13.31 o 
   9  11  11      143.62      144.23     14.65 o 
 -12  12  11       15.07       12.62     13.49 o 
 -11  12  11      203.56      203.18     23.90 o 
 -10  12  11       19.59       15.76      8.96 o 
  -9  12  11      592.24      670.16     27.50 o 
  -8  12  11      450.87      443.78     22.62 o 
  -7  12  11      266.32      266.98     18.88 o 
  -6  12  11       72.29       58.18     14.73 o 
  -5  12  11       43.49       34.99      8.60 o 
  -4  12  11        1.84        1.96      6.31 o 
  -3  12  11        3.90        2.38      7.36 o 
  -2  12  11       18.88       24.87      6.99 o 
  -1  12  11      359.54      410.97     17.21 o 
   0  12  11        0.05       11.96      6.30 o 
   1  12  11      185.47      210.25     16.41 o 
   2  12  11       56.04       65.96     10.32 o 
   3  12  11        0.57       -1.08      5.11 o 
   4  12  11       18.91       11.88      5.76 o 
   5  12  11      289.44      306.94     17.40 o 
   6  12  11      156.40      164.53     17.62 o 
   7  12  11      241.86      236.71     19.96 o 
   8  12  11      196.19      245.56     18.07 o 
   9  12  11       47.88       29.83      9.85 o 
 -11  13  11       12.78       20.72     16.62 o 
 -10  13  11       37.14       49.82     11.53 o 
  -9  13  11       40.18       27.11     10.18 o 
  -8  13  11        3.02       -0.45      6.49 o 
  -7  13  11        6.58        8.06      7.11 o 
  -6  13  11        4.60       15.55      9.10 o 
  -5  13  11       15.49       21.88      7.66 o 
  -4  13  11       44.76       35.25      8.22 o 
  -3  13  11       38.27       18.59      7.29 o 
  -2  13  11       31.68       21.04      6.97 o 
  -1  13  11        1.30        1.00      5.08 o 
   0  13  11       28.87       23.96      7.73 o 
   1  13  11        7.38        0.61      6.31 o 
   2  13  11      188.87      217.12     14.77 o 
   3  13  11       82.47       84.19     10.53 o 
   4  13  11        4.29        6.41      6.44 o 
   5  13  11       28.05       32.03      8.29 o 
   6  13  11      127.11       80.78     16.89 o 
   7  13  11      110.71      132.82     14.17 o 
   8  13  11       25.45       49.86     10.59 o 
 -10  14  11       78.73       65.72     16.05 o 
  -9  14  11       26.36       14.54     11.77 o 
  -8  14  11       41.84       24.11     17.62 o 
  -7  14  11      104.62      113.61     14.09 o 
  -6  14  11       65.99       45.31     11.00 o 
  -5  14  11       27.79       32.37     14.45 o 
  -4  14  11       37.18       24.63     10.84 o 
  -3  14  11       55.51       35.99      9.07 o 
  -2  14  11      306.11      313.37     19.25 o 
  -1  14  11       68.93       56.31     10.00 o 
   0  14  11        0.06        9.17      7.52 o 
   1  14  11        9.47       12.30      8.17 o 
   2  14  11       51.37       42.12      8.89 o 
   3  14  11      608.01      601.96     34.78 o 
   4  14  11        7.71        2.50      6.52 o 
   5  14  11        4.10       -7.74      6.39 o 
   6  14  11        2.88        4.17      7.71 o 
   7  14  11       97.08       81.84     14.58 o 
  -9  15  11       54.60       56.28     15.31 o 
  -8  15  11      189.05      189.00     21.99 o 
  -7  15  11       23.29        6.49     10.30 o 
  -6  15  11       83.68       72.46     12.51 o 
  -5  15  11        0.05        6.19      7.25 o 
  -4  15  11       62.54       53.49     11.07 o 
  -3  15  11       17.03        8.72      7.50 o 
  -2  15  11      100.43       97.72     15.32 o 
  -1  15  11       15.28       10.68      8.07 o 
   0  15  11      275.48      255.95     19.91 o 
   1  15  11      167.86      186.33     15.33 o 
   2  15  11      238.07      251.36     17.44 o 
   3  15  11        0.00       -5.57      6.32 o 
   4  15  11       77.74       66.94     11.13 o 
   5  15  11       51.75       62.53     11.63 o 
   6  15  11       17.70       13.24      8.40 o 
  -8  16  11       27.95       12.36     13.80 o 
  -7  16  11      127.71      112.21     18.67 o 
  -6  16  11       12.36       24.73     12.47 o 
  -5  16  11       54.18       41.24     13.16 o 
  -4  16  11        0.00        1.16     10.87 o 
  -3  16  11       76.64       74.62     12.38 o 
  -2  16  11      611.34      706.19     29.46 o 
  -1  16  11        0.72       -8.13      9.69 o 
   0  16  11       58.03       82.75     23.71 o 
   1  16  11       66.76       58.54     10.87 o 
   2  16  11      103.13       88.70     12.31 o 
   3  16  11       54.44       50.73     13.34 o 
   4  16  11       59.26       55.69     14.82 o 
  -6  17  11      208.01      251.88     31.01 o 
  -5  17  11      184.23      223.15     24.41 o 
  -4  17  11      131.43       84.96     17.27 o 
  -3  17  11        1.36       -2.43     15.46 o 
  -2  17  11       17.38       22.28     11.39 o 
  -1  17  11      445.67      417.63     46.37 o 
   0  17  11        2.04       -3.94     14.25 o 
   1  17  11      343.87      305.98     24.37 o 
   2  17  11      118.81      115.69     14.59 o 
 -15   0  12       48.39       31.40     23.01 o 
 -14   0  12       52.04       75.67     26.78 o 
 -13   0  12     1031.60     1278.42     79.35 o 
 -12   0  12     1120.49     1192.06     73.91 o 
 -11   0  12      878.26      940.91     60.97 o 
 -10   0  12      174.29      204.15     30.22 o 
  -9   0  12      144.97      134.54     24.28 o 
  -8   0  12      481.18      399.01     33.41 o 
  -7   0  12      240.20      226.30     25.14 o 
  -6   0  12      380.97      396.14     16.28 o 
  -5   0  12      305.19      285.67     22.19 o 
  -4   0  12      157.79      193.43     30.20 o 
  -3   0  12        0.36        4.94      3.97 o 
  -2   0  12     1043.77     1046.38     61.05 o 
  -1   0  12      371.18      371.29     39.02 o 
   0   0  12       27.31       45.57     19.90 o 
   1   0  12      191.26      256.23     36.32 o 
   2   0  12     2594.18     2529.36     65.18 o 
   3   0  12     2151.15     2118.09     66.64 o 
   4   0  12      522.02      466.80     25.64 o 
   5   0  12      771.29      758.76     23.12 o 
   6   0  12       55.09       54.13      8.66 o 
   7   0  12       43.55       42.26     15.43 o 
   8   0  12      264.58      276.74     19.40 o 
   9   0  12       95.64      103.35     17.02 o 
  10   0  12       16.98       19.95     17.41 o 
  11   0  12       49.65       42.01     17.75 o 
  12   0  12      156.69      179.21     21.36 o 
 -15   1  12       73.93       62.66     28.33 o 
 -14   1  12      294.82      329.65     32.61 o 
 -13   1  12       69.81       72.78     18.19 o 
 -12   1  12      485.77      516.85     34.64 o 
 -11   1  12      181.03      215.13     23.00 o 
 -10   1  12      255.01      277.04     24.10 o 
  -9   1  12      492.64      457.70     26.94 o 
  -8   1  12       25.05       17.57      8.59 o 
  -7   1  12        9.86        7.55      4.99 o 
  -6   1  12      864.38      814.73     21.69 o 
  -5   1  12      949.29      972.71     37.42 o 
  -4   1  12       74.03       76.71      6.23 o 
  -3   1  12      757.40      736.08     15.72 o 
  -2   1  12      100.99       73.19     11.18 o 
   0   1  12      199.72      185.66     44.20 o 
   1   1  12      147.86      151.23      7.87 o 
   2   1  12        1.79        5.44      4.27 o 
   3   1  12      605.70      555.78     24.62 o 
   4   1  12       15.83       13.67      6.28 o 
   5   1  12      340.03      358.17     10.90 o 
   6   1  12      274.51      250.05     10.61 o 
   7   1  12        0.32        8.61      4.46 o 
   8   1  12      183.38      189.40     11.57 o 
   9   1  12       52.91       60.85     10.55 o 
  10   1  12       15.83       17.68      6.63 o 
  11   1  12      246.69      227.02     18.59 o 
  12   1  12       40.38       58.39     16.21 o 
 -15   2  12       76.57      132.26     24.12 o 
 -14   2  12      432.33      411.81     27.30 o 
 -13   2  12       55.54       49.24     14.62 o 
 -12   2  12      178.11      198.55     18.29 o 
 -11   2  12        1.89        7.60      6.73 o 
 -10   2  12      936.04      913.65     49.23 o 
  -9   2  12      127.16      113.61     12.05 o 
  -8   2  12      722.09      720.49     24.46 o 
  -7   2  12      195.79      212.88     14.40 o 
  -6   2  12      177.98      173.83     10.08 o 
  -5   2  12        0.89        2.96      5.76 o 
  -4   2  12      981.98      894.90     20.72 o 
  -3   2  12       49.43       68.25     11.63 o 
  -2   2  12     1047.63      962.08     39.29 o 
  -1   2  12      185.54      183.28     22.25 o 
   0   2  12      610.88      585.81     27.91 o 
   1   2  12      268.00      245.82     10.50 o 
   2   2  12     1549.50     1545.09     32.72 o 
   3   2  12     4050.36     3956.88     70.61 o 
   4   2  12     2078.58     2070.76     44.43 o 
   5   2  12     1678.58     1648.67     27.90 o 
   6   2  12       79.00       75.79      9.06 o 
   7   2  12      166.71      162.42     10.07 o 
   8   2  12       99.97      101.78      9.36 o 
   9   2  12        9.46       11.36      5.18 o 
  10   2  12      181.36      193.87     13.93 o 
  11   2  12        3.17        2.07      6.64 o 
 -15   3  12       95.81       79.30     20.67 o 
 -14   3  12      105.02      116.43     16.89 o 
 -13   3  12       67.25       51.13     12.63 o 
 -12   3  12        8.71       -2.53      6.56 o 
 -11   3  12      421.80      474.76     24.06 o 
 -10   3  12       45.23       58.00     10.14 o 
  -9   3  12      137.67      117.69     12.32 o 
  -8   3  12      776.43      750.85     21.42 o 
  -7   3  12       32.39       30.38      7.19 o 
  -6   3  12      378.39      404.87     15.11 o 
  -5   3  12     3900.65     3793.08     73.58 o 
  -4   3  12        8.34        1.65      6.34 o 
  -3   3  12      874.43      848.41     25.39 o 
  -2   3  12       27.21       22.35      7.21 o 
  -1   3  12        3.77       11.11      3.29 o 
   0   3  12      139.86      140.97      7.81 o 
   1   3  12      492.33      486.10     17.78 o 
   2   3  12       36.77       36.78      5.25 o 
   3   3  12      260.92      273.30     14.07 o 
   4   3  12       34.40       37.10      8.12 o 
   5   3  12      480.22      462.29     13.33 o 
   6   3  12        3.72        1.53      3.74 o 
   7   3  12      358.08      350.67     14.06 o 
   8   3  12       47.40       52.64      7.71 o 
   9   3  12      205.97      212.60     13.93 o 
  10   3  12       27.49       18.10      7.04 o 
  11   3  12      332.67      327.56     23.25 o 
 -15   4  12      280.16      256.45     31.90 o 
 -14   4  12      280.16      256.84     23.11 o 
 -13   4  12      251.86      304.34     23.34 o 
 -12   4  12      112.52      116.53     15.54 o 
 -11   4  12        2.10        5.95      6.80 o 
 -10   4  12      365.51      323.82     20.01 o 
  -9   4  12       51.29       54.94     11.86 o 
  -8   4  12       61.72       71.00      8.95 o 
  -7   4  12       19.15       18.30      5.06 o 
  -6   4  12       79.03       60.96      6.18 o 
  -5   4  12      272.91      269.33     11.72 o 
  -4   4  12      199.75      209.10     16.88 o 
  -3   4  12        0.02        6.93      5.82 o 
  -2   4  12       34.46       54.88      6.67 o 
  -1   4  12       47.41       48.35      5.31 o 
   0   4  12       13.22       11.70      4.01 o 
   1   4  12      111.94      134.23      9.58 o 
   2   4  12      362.71      394.13     16.82 o 
   3   4  12      323.86      277.05     14.65 o 
   4   4  12      152.19      159.54      6.73 o 
   5   4  12      224.68      214.70      9.84 o 
   6   4  12       23.53       17.27      4.97 o 
   7   4  12      211.46      228.20     12.73 o 
   8   4  12        0.24       -0.30      4.92 o 
   9   4  12      107.05      137.54     12.45 o 
  10   4  12       68.41       65.07     15.38 o 
  11   4  12      175.93      173.66     15.06 o 
 -15   5  12       92.76      171.77     27.61 o 
 -14   5  12      289.38      295.29     31.88 o 
 -13   5  12        0.79      -10.39      7.36 o 
 -12   5  12       76.38       88.05     13.80 o 
 -11   5  12        5.66       12.54      7.44 o 
 -10   5  12        0.10       -7.78      5.55 o 
  -9   5  12      678.95      643.98     25.94 o 
  -8   5  12      205.11      178.76     11.88 o 
  -7   5  12       36.35       29.87      5.91 o 
  -6   5  12     1357.24     1258.26     30.34 o 
  -5   5  12        9.51        5.57      3.25 o 
  -4   5  12      828.74      781.51     36.75 o 
  -3   5  12       90.00      117.60     19.39 o 
  -2   5  12       86.64       95.86     18.51 o 
  -1   5  12       47.95       52.48      9.20 o 
   0   5  12      145.34      148.03     11.15 o 
   1   5  12       10.86        5.63      5.69 o 
   2   5  12        5.97       14.54      7.08 o 
   3   5  12      760.93      815.12     19.58 o 
   4   5  12        1.01        6.04      4.40 o 
   5   5  12       91.24      106.11      8.31 o 
   6   5  12      396.77      357.53     14.50 o 
   7   5  12      205.19      184.84     12.74 o 
   8   5  12        0.87        0.39      5.13 o 
   9   5  12       33.58       29.00      7.86 o 
  10   5  12      137.65      140.77     13.28 o 
  11   5  12      157.58      132.21     13.69 o 
 -14   6  12        1.36       -4.12     11.72 o 
 -13   6  12       14.67       18.55     10.02 o 
 -12   6  12        0.37        6.97      7.93 o 
 -11   6  12        1.26        0.10      6.50 o 
 -10   6  12       37.62       20.98      8.43 o 
  -9   6  12      302.60      330.58     21.49 o 
  -8   6  12      685.34      683.84     21.84 o 
  -7   6  12       15.79       16.24      5.18 o 
  -6   6  12      313.96      303.92     18.69 o 
  -5   6  12      242.93      230.21     12.77 o 
  -4   6  12      330.94      349.73     24.06 o 
  -3   6  12      462.17      436.16     23.00 o 
  -2   6  12      326.44      295.80     12.46 o 
  -1   6  12        5.72       11.95      3.67 o 
   0   6  12      293.17      308.03     12.74 o 
   1   6  12      289.20      292.46     17.37 o 
   2   6  12      306.69      331.48     10.04 o 
   3   6  12      187.75      203.83     14.81 o 
   4   6  12     1182.02     1214.38     29.95 o 
   5   6  12       10.05        9.88      4.53 o 
   6   6  12      114.07      112.06      9.76 o 
   7   6  12      166.73      179.94     16.10 o 
   8   6  12        2.03        6.30      8.26 o 
   9   6  12      418.60      455.87     20.25 o 
  10   6  12        1.67       14.72      7.11 o 
  11   6  12       31.05       29.34      9.16 o 
 -14   7  12       75.11       31.69     15.60 o 
 -13   7  12        9.06       21.99     10.19 o 
 -12   7  12      102.46      124.52     16.68 o 
 -11   7  12        0.35       -1.61      6.97 o 
 -10   7  12       62.86       44.74     10.16 o 
  -9   7  12      108.47      109.59     11.34 o 
  -8   7  12      135.24      153.15     14.50 o 
  -7   7  12        0.62        3.92      4.90 o 
  -6   7  12       51.46       66.37      8.53 o 
  -5   7  12      183.36      176.79     10.74 o 
  -4   7  12       52.65       37.45      5.90 o 
  -3   7  12     1059.85      949.25     22.47 o 
  -2   7  12       34.58       56.60      9.59 o 
  -1   7  12       89.68       82.44      6.14 o 
   0   7  12      209.03      193.90      8.25 o 
   1   7  12        2.09        8.12      3.28 o 
   2   7  12       38.61       57.21      7.18 o 
   3   7  12       18.09       19.39      9.73 o 
   4   7  12       17.41       12.32      4.79 o 
   5   7  12       31.80       29.73      6.21 o 
   6   7  12       31.72       34.12      7.01 o 
   7   7  12     1375.09     1394.28     33.07 o 
   8   7  12      215.73      247.80     15.43 o 
   9   7  12        8.23       11.76      6.36 o 
  10   7  12      105.39      108.91     12.48 o 
 -14   8  12      203.76      204.56     29.02 o 
 -13   8  12      105.17      109.65     22.02 o 
 -12   8  12       27.68       29.77     10.88 o 
 -11   8  12       17.69       27.57      9.88 o 
 -10   8  12        2.08       10.38      7.87 o 
  -9   8  12      181.12      178.24     14.14 o 
  -8   8  12      485.95      484.55     19.50 o 
  -7   8  12        8.79        9.18      5.61 o 
  -6   8  12      176.42      163.20     12.59 o 
  -5   8  12        6.34        4.61      4.32 o 
  -4   8  12      311.49      349.13     16.18 o 
  -3   8  12       75.59       62.02     10.01 o 
  -2   8  12       96.65       95.50      8.04 o 
  -1   8  12      607.08      664.98     17.09 o 
   0   8  12       44.41       33.36      5.11 o 
   1   8  12       58.95       62.00      7.15 o 
   2   8  12       38.74       58.26      8.23 o 
   3   8  12       18.83       20.37      6.26 o 
   4   8  12      135.00      128.95      9.88 o 
   5   8  12        0.44        6.57      4.75 o 
   6   8  12      277.48      286.74     15.05 o 
   7   8  12      256.06      298.61     21.40 o 
   8   8  12        3.79       -3.99      5.57 o 
   9   8  12      357.91      383.62     19.99 o 
  10   8  12      130.06      135.51     13.96 o 
 -13   9  12        0.06      -14.08     12.41 o 
 -12   9  12       31.00       43.20     12.10 o 
 -11   9  12       52.65       51.90     12.54 o 
 -10   9  12        5.52        4.65      7.69 o 
  -9   9  12      348.76      353.51     19.11 o 
  -8   9  12       19.98        8.30      6.71 o 
  -7   9  12      167.36      176.53     14.65 o 
  -6   9  12       13.57       21.08      7.36 o 
  -5   9  12      328.32      289.50     15.07 o 
  -4   9  12       71.78       80.47     10.76 o 
  -3   9  12      132.95      123.70     10.14 o 
  -2   9  12      239.88      234.43     12.55 o 
  -1   9  12       98.73      108.45      8.49 o 
   0   9  12        4.95       -0.97      3.80 o 
   1   9  12      103.96      121.82     10.83 o 
   2   9  12      141.04      144.17     11.86 o 
   3   9  12       24.79       33.71      7.80 o 
   4   9  12       24.07       -0.43      6.38 o 
   5   9  12       16.07       15.90      6.02 o 
   6   9  12       76.18       80.79      9.74 o 
   7   9  12       89.74       99.43     11.09 o 
   8   9  12      382.96      383.87     20.63 o 
   9   9  12       22.08       18.74      8.11 o 
 -13  10  12       46.31       68.41     19.94 o 
 -12  10  12       14.03        8.68     13.18 o 
 -11  10  12       80.97       78.79     14.54 o 
 -10  10  12      258.17      254.51     18.30 o 
  -9  10  12      729.95      762.79     27.36 o 
  -8  10  12        0.07       -2.33      6.30 o 
  -7  10  12      147.62      148.84     13.27 o 
  -6  10  12      681.07      724.37     30.00 o 
  -5  10  12       19.24       19.20      8.76 o 
  -4  10  12       18.43       -2.45      6.04 o 
  -3  10  12       54.87       41.75      6.97 o 
  -2  10  12      558.36      574.56     20.07 o 
  -1  10  12       43.75       59.80      9.01 o 
   0  10  12       40.88       32.43      5.94 o 
   1  10  12      112.24      116.71     11.51 o 
   2  10  12      307.18      331.22     18.71 o 
   3  10  12        1.50       -5.88      5.73 o 
   4  10  12      167.20      139.51     12.13 o 
   5  10  12      253.03      280.61     15.70 o 
   6  10  12        2.65        6.91      7.27 o 
   7  10  12       57.26       73.24     10.10 o 
   8  10  12       17.61       10.34      7.35 o 
   9  10  12        1.59        6.96     11.24 o 
 -12  11  12       44.51       33.95     17.28 o 
 -11  11  12      254.75      242.97     29.39 o 
 -10  11  12       15.30       18.35      8.44 o 
  -9  11  12      183.77      193.60     16.34 o 
  -8  11  12      156.23      173.71     16.88 o 
  -7  11  12      299.72      299.02     18.40 o 
  -6  11  12       47.11       48.83      9.14 o 
  -5  11  12      258.33      231.62     15.41 o 
  -4  11  12       19.21       11.62      5.98 o 
  -3  11  12       30.88       11.10      9.28 o 
  -2  11  12       81.64       63.52      8.98 o 
  -1  11  12        1.45        1.25      4.54 o 
   0  11  12       98.27       78.21      8.77 o 
   1  11  12        2.39       -3.67      5.34 o 
   2  11  12       30.83       21.39     10.98 o 
   3  11  12       75.23       53.89      8.55 o 
   4  11  12       68.20       61.93      8.96 o 
   5  11  12       28.36       23.86     10.35 o 
   6  11  12      156.79      168.99     14.01 o 
   7  11  12      107.54       88.11     11.78 o 
   8  11  12       26.84       32.63      8.83 o 
 -11  12  12        0.14       -4.29     11.64 o 
 -10  12  12      157.50      132.83     18.49 o 
  -9  12  12      265.56      304.56     22.81 o 
  -8  12  12      138.97      127.11     14.41 o 
  -7  12  12        6.09       11.24      7.48 o 
  -6  12  12        3.83        7.00      6.67 o 
  -5  12  12        0.01        7.74      7.18 o 
  -4  12  12      349.94      344.93     18.58 o 
  -3  12  12        8.85        1.98      5.52 o 
  -2  12  12       31.83       21.79      6.77 o 
  -1  12  12       11.06       10.46      5.59 o 
   0  12  12      132.10      137.82     11.39 o 
   1  12  12        3.97        1.13      5.73 o 
   2  12  12       30.10       37.93      9.82 o 
   3  12  12        1.68        7.13      5.90 o 
   4  12  12        1.42       -1.02      5.63 o 
   5  12  12       76.71       68.60     12.95 o 
   6  12  12       12.87       14.84      7.54 o 
   7  12  12       77.57       77.94     11.19 o 
 -10  13  12      296.71      357.68     36.44 o 
  -9  13  12      459.45      503.29     41.91 o 
  -8  13  12       57.40       45.12     10.67 o 
  -7  13  12      189.11      166.33     15.98 o 
  -6  13  12       48.58       30.53      9.22 o 
  -5  13  12       29.87       23.18      8.54 o 
  -4  13  12      231.11      261.62     17.54 o 
  -3  13  12      155.11      177.64     26.91 o 
  -2  13  12        0.26       -3.25      5.55 o 
  -1  13  12       28.85       11.66      6.65 o 
   0  13  12        0.34        7.13      7.73 o 
   1  13  12       35.26       12.91      8.40 o 
   2  13  12       70.05       94.37     11.07 o 
   3  13  12       68.15       66.45      9.69 o 
   4  13  12       36.41       26.94      7.69 o 
   5  13  12      192.34      195.19     15.51 o 
   6  13  12       14.97       27.17     12.36 o 
   7  13  12       13.18       -0.43      8.20 o 
  -9  14  12       35.84      -13.55     38.22 o 
  -8  14  12       11.18       14.49     10.58 o 
  -7  14  12       88.10       80.96     15.88 o 
  -6  14  12       27.90       20.84     12.39 o 
  -5  14  12      415.89      408.04     28.51 o 
  -4  14  12      202.01      198.90     21.16 o 
  -3  14  12       61.67       37.74      9.12 o 
  -2  14  12      156.44      180.25     28.62 o 
  -1  14  12        0.07       -1.10      6.49 o 
   0  14  12      178.04      214.07     27.55 o 
   1  14  12        1.36       11.61      7.32 o 
   2  14  12      408.87      452.07     21.25 o 
   3  14  12       65.81       47.25      9.39 o 
   4  14  12      229.02      245.73     17.44 o 
   5  14  12        1.24        1.32      7.26 o 
  -8  15  12        0.02        1.23     10.05 o 
  -7  15  12        1.95       13.28     10.88 o 
  -6  15  12       26.12       22.80     11.96 o 
  -5  15  12      136.10      146.92     24.26 o 
  -4  15  12       33.77       43.50     21.85 o 
  -3  15  12      492.67      523.85     31.12 o 
  -2  15  12       10.68       10.99      7.87 o 
  -1  15  12       65.71       70.80     12.34 o 
   0  15  12       14.10       17.24      9.15 o 
   1  15  12      108.72      129.04     15.97 o 
   2  15  12       94.03       78.49     17.82 o 
   3  15  12      519.26      531.99     36.63 o 
   4  15  12       47.61       17.76      8.57 o 
  -6  16  12        0.27      -14.98     10.87 o 
  -5  16  12      104.10       60.11     15.60 o 
  -4  16  12      532.96      539.25     32.86 o 
  -3  16  12       17.57        1.79      9.95 o 
  -2  16  12      325.88      348.16     27.50 o 
  -1  16  12       10.25       17.02     10.67 o 
   0  16  12      475.41      512.81     42.11 o 
   1  16  12       13.84       16.07      7.94 o 
   2  16  12        1.22       13.86      8.20 o 
 -15   1  13      111.69       87.19     43.81 o 
 -14   1  13      121.99      129.06     45.43 o 
 -13   1  13        3.62       13.88     12.85 o 
 -12   1  13      485.13      498.21     34.90 o 
 -11   1  13        0.69        0.50      9.01 o 
 -10   1  13        8.67       14.59     11.44 o 
  -9   1  13      130.52      149.16     28.52 o 
  -8   1  13       76.00       81.75     13.94 o 
  -7   1  13       36.89       29.95      6.54 o 
  -6   1  13      122.72      132.90      7.12 o 
  -5   1  13      123.20      114.97     19.20 o 
  -4   1  13        3.47        4.72      7.06 o 
  -3   1  13      941.71      850.17     22.05 o 
  -2   1  13      652.20      684.90     24.23 o 
  -1   1  13       16.66       16.52     16.09 o 
   0   1  13       16.69       26.43     18.00 o 
   1   1  13        9.38       17.46      9.72 o 
   2   1  13      120.85      121.93      8.73 o 
   3   1  13       34.39       31.38      6.65 o 
   4   1  13      306.86      285.90     15.29 o 
   5   1  13      132.94      129.42      7.17 o 
   6   1  13      225.33      222.44     12.27 o 
   7   1  13       53.64       51.11      7.00 o 
   8   1  13        5.21        3.99      5.19 o 
   9   1  13       23.95       23.04      6.84 o 
  10   1  13       28.95       26.22      7.12 o 
 -15   2  13       11.81       12.73     13.95 o 
 -14   2  13       74.07       74.16     19.10 o 
 -13   2  13       35.57       29.84     14.74 o 
 -12   2  13       21.22       -3.59     10.44 o 
 -11   2  13        3.65        0.60      9.08 o 
 -10   2  13        2.57       20.21      9.70 o 
  -9   2  13      263.53      293.85     23.63 o 
  -8   2  13      108.82      109.90     15.49 o 
  -7   2  13      215.12      207.00     28.10 o 
  -6   2  13      212.58      224.92     11.35 o 
  -5   2  13      198.75      172.14     13.48 o 
  -4   2  13      581.03      529.29     36.02 o 
  -3   2  13      101.29      114.03     11.49 o 
  -2   2  13       29.66       28.31      4.68 o 
  -1   2  13       94.95       55.26     13.62 o 
   0   2  13       25.45       20.32      8.08 o 
   1   2  13        0.11       -1.14      3.78 o 
   2   2  13      114.82      108.18      8.62 o 
   3   2  13       26.86       19.48      8.03 o 
   4   2  13       23.56       20.92      6.93 o 
   5   2  13      211.29      225.74      9.30 o 
   6   2  13       32.51       27.82      7.34 o 
   7   2  13       11.89        2.95      4.76 o 
   8   2  13      178.63      206.95     12.51 o 
   9   2  13       12.01        6.22      5.84 o 
  10   2  13       57.98       38.81      8.37 o 
 -14   3  13      259.19      299.88     35.95 o 
 -13   3  13      282.78      270.22     26.46 o 
 -12   3  13        3.37       12.45      7.78 o 
 -11   3  13      230.40      248.30     18.52 o 
 -10   3  13        0.24        0.06      6.27 o 
  -9   3  13       42.42       41.10      8.55 o 
  -8   3  13      483.10      488.42     21.16 o 
  -7   3  13       13.87        7.56      5.39 o 
  -6   3  13      354.77      322.78     16.71 o 
  -5   3  13      312.04      280.75     17.14 o 
  -4   3  13      291.47      284.30     27.06 o 
  -3   3  13      371.48      300.73     79.78 o 
  -2   3  13      818.73      772.15     26.24 o 
  -1   3  13        0.92       12.66      4.39 o 
   0   3  13      622.28      594.20     16.92 o 
   1   3  13        4.81        2.21      4.49 o 
   2   3  13      158.59      181.07     11.09 o 
   3   3  13      134.44      126.20     14.20 o 
   4   3  13      110.08      110.59     11.11 o 
   5   3  13        3.22        5.59      3.84 o 
   6   3  13       70.74       60.00      6.94 o 
   7   3  13      442.08      477.18     25.08 o 
   8   3  13        2.20       -1.06      5.18 o 
   9   3  13       96.79       99.63     13.50 o 
  10   3  13        0.38       13.85      7.01 o 
 -14   4  13       51.57       38.69     16.79 o 
 -13   4  13        4.47        0.38      7.69 o 
 -12   4  13      437.34      474.26     26.61 o 
 -11   4  13       11.01        9.97      7.41 o 
 -10   4  13      531.26      520.65     23.84 o 
  -9   4  13     1446.46     1469.62     40.40 o 
  -8   4  13        1.03       -0.05      4.47 o 
  -7   4  13      988.75      997.82     23.98 o 
  -6   4  13      113.41      106.38      7.22 o 
  -5   4  13      295.41      308.81     13.84 o 
  -4   4  13       41.58       30.93      9.04 o 
  -3   4  13     1307.58     1074.45    194.79 o 
  -2   4  13       19.42       11.16      7.37 o 
  -1   4  13      289.33      253.42     12.00 o 
   0   4  13       11.50       17.65      5.56 o 
   1   4  13      247.53      243.72     12.59 o 
   2   4  13      403.63      386.77     16.56 o 
   3   4  13      268.44      278.43     15.41 o 
   4   4  13       34.52       26.39      5.84 o 
   5   4  13        9.02       13.14      4.22 o 
   6   4  13       48.98       64.39      7.51 o 
   7   4  13      210.10      212.38     12.82 o 
   8   4  13       46.35       51.61     11.49 o 
   9   4  13        1.24       -2.71      5.31 o 
  10   4  13       15.34       26.19      7.64 o 
 -14   5  13      130.80      110.65     22.36 o 
 -13   5  13       59.21       57.57     17.71 o 
 -12   5  13        9.57      -11.89      8.15 o 
 -11   5  13       49.48       44.35     10.42 o 
 -10   5  13        9.54        3.99      6.90 o 
  -9   5  13        0.08        2.10      4.61 o 
  -8   5  13      494.93      509.11     18.24 o 
  -7   5  13        2.32        9.44      4.53 o 
  -6   5  13      866.00      847.48     20.90 o 
  -5   5  13       86.63       79.31      9.20 o 
  -3   5  13       76.25       86.60     12.95 o 
  -2   5  13      215.49      230.71     17.93 o 
  -1   5  13       35.77       48.05      7.56 o 
   0   5  13      287.21      276.81     14.75 o 
   1   5  13       57.31       53.53      8.42 o 
   2   5  13     2277.31     2213.14     51.49 o 
   3   5  13       47.07       56.02     10.29 o 
   4   5  13      490.17      513.70     17.74 o 
   5   5  13       16.13       10.78      5.58 o 
   6   5  13       20.21       20.84      5.53 o 
   7   5  13      186.50      172.56     12.20 o 
   8   5  13       86.33      125.59     11.90 o 
   9   5  13        5.37       13.04      6.46 o 
  10   5  13       16.10       13.28      7.28 o 
 -14   6  13      328.00      385.88     35.94 o 
 -13   6  13        0.06       -2.70     11.28 o 
 -12   6  13      126.94      106.71     15.23 o 
 -11   6  13       58.69       70.82     16.98 o 
 -10   6  13       75.11       68.65     15.82 o 
  -9   6  13      126.52      114.51     11.06 o 
  -8   6  13      378.56      378.08     17.29 o 
  -7   6  13      633.87      608.71     19.49 o 
  -6   6  13      298.97      325.72     14.69 o 
  -5   6  13      668.09      639.98     36.14 o 
  -4   6  13      238.04      207.03      9.13 o 
  -3   6  13        7.86        1.95      7.49 o 
  -2   6  13      312.83      314.14     22.00 o 
  -1   6  13      293.72      276.13     15.60 o 
   0   6  13        4.90        5.70     11.12 o 
   1   6  13        4.50        5.32      6.40 o 
   2   6  13      468.92      533.19     35.90 o 
   3   6  13      227.36      191.23     11.10 o 
   4   6  13        3.11        1.59      4.02 o 
   5   6  13       36.45       41.71      6.60 o 
   6   6  13      146.18      153.29     11.15 o 
   7   6  13       33.52       30.24      7.23 o 
   8   6  13        9.35       28.76      7.45 o 
   9   6  13       30.85       32.98      8.66 o 
  10   6  13       52.07       55.02     10.40 o 
 -13   7  13      152.93      120.26     22.99 o 
 -12   7  13        2.86        6.98     11.20 o 
 -11   7  13      361.69      364.96     24.09 o 
 -10   7  13      509.31      544.22     26.24 o 
  -9   7  13      183.58      156.72     12.85 o 
  -8   7  13      161.96      165.44     15.96 o 
  -7   7  13      811.28      807.68     23.56 o 
  -6   7  13        0.18        4.34      4.91 o 
  -5   7  13       77.24       70.39     13.79 o 
  -4   7  13        2.04        6.60      5.32 o 
  -3   7  13      453.20      445.05     18.54 o 
  -2   7  13       54.19       40.64      4.81 o 
  -1   7  13       29.18       23.31      7.20 o 
   0   7  13        1.12        2.92      3.77 o 
   1   7  13       15.12       23.01      5.30 o 
   2   7  13      416.71      471.69     31.60 o 
   3   7  13      414.25      421.79     17.01 o 
   4   7  13      278.01      247.74     12.39 o 
   5   7  13       22.13       17.08      5.98 o 
   6   7  13      122.72      118.31     15.18 o 
   7   7  13       11.56        5.54      5.99 o 
   8   7  13      112.25      115.63     11.94 o 
   9   7  13      205.10      169.84     14.65 o 
 -13   8  13       29.36       18.40     15.13 o 
 -12   8  13        3.01       10.54     13.03 o 
 -11   8  13      276.01      293.84     22.60 o 
 -10   8  13      404.04      441.53     24.71 o 
  -9   8  13      323.80      399.71     19.00 o 
  -8   8  13       57.41       58.55      8.59 o 
  -7   8  13      174.12      181.03     13.97 o 
  -6   8  13      753.63      724.18     24.67 o 
  -5   8  13       64.66       65.87     10.42 o 
  -4   8  13       93.14       81.80      8.18 o 
  -3   8  13      256.51      249.44     11.78 o 
  -2   8  13       19.52       29.33      6.49 o 
  -1   8  13      814.54      784.25     21.57 o 
   0   8  13      246.00      264.67     10.54 o 
   1   8  13      589.86      561.35     18.77 o 
   2   8  13      294.61      293.81     11.83 o 
   3   8  13        1.06       -2.37      5.07 o 
   4   8  13      111.82      105.48      9.59 o 
   5   8  13      335.25      355.19     15.97 o 
   6   8  13      517.52      487.38     25.33 o 
   7   8  13        1.63        9.48      7.84 o 
   8   8  13      131.09      115.34     12.21 o 
   9   8  13       28.50       45.01      9.38 o 
 -12   9  13      188.97      169.60     26.29 o 
 -11   9  13       89.55       63.37     17.01 o 
 -10   9  13       53.13       35.57      8.97 o 
  -9   9  13       84.03       88.24     11.14 o 
  -8   9  13      400.27      423.56     19.54 o 
  -7   9  13      118.11       96.64     11.78 o 
  -6   9  13      229.66      245.76     14.73 o 
  -5   9  13      213.52      255.99     14.38 o 
  -4   9  13      191.76      200.27     12.52 o 
  -3   9  13        3.15        4.11      4.54 o 
  -2   9  13      287.95      286.72     28.03 o 
  -1   9  13      281.85      272.61     12.60 o 
   0   9  13       70.37       78.17      9.61 o 
   1   9  13       86.96       79.08      7.64 o 
   2   9  13     2083.85     2182.50     46.86 o 
   3   9  13       34.29       40.89      8.39 o 
   4   9  13      277.83      291.78     14.93 o 
   5   9  13       50.57       32.95      7.63 o 
   6   9  13      194.18      231.74     15.00 o 
   7   9  13       40.50       45.68      8.59 o 
   8   9  13      226.75      223.83     21.99 o 
 -12  10  13      316.15      358.71     34.62 o 
 -11  10  13       10.59       30.38     14.93 o 
 -10  10  13       33.71       26.77      8.71 o 
  -9  10  13       15.83       11.29      7.37 o 
  -8  10  13      210.44      186.68     16.63 o 
  -7  10  13        4.04       10.19      6.46 o 
  -6  10  13       31.42       28.19      8.15 o 
  -5  10  13      391.08      369.59     20.95 o 
  -4  10  13      120.40      125.95     11.20 o 
  -3  10  13      107.93      124.68     11.13 o 
  -2  10  13      108.71      107.86     10.06 o 
  -1  10  13      268.92      284.05     13.27 o 
   0  10  13       61.54       73.89      8.60 o 
   1  10  13      387.06      463.95     16.54 o 
   2  10  13       13.63       29.87      7.97 o 
   3  10  13     1238.81     1297.51     31.32 o 
   4  10  13        0.04       -4.00      4.92 o 
   5  10  13      225.69      266.03     15.79 o 
   6  10  13        3.87        7.36      6.48 o 
   7  10  13      411.47      441.57     28.23 o 
   8  10  13       22.75       21.10     10.00 o 
 -11  11  13      390.61      438.60     37.24 o 
 -10  11  13       99.65      110.76     35.54 o 
  -9  11  13       63.49       53.37     10.14 o 
  -8  11  13      104.27      113.97     14.43 o 
  -7  11  13      486.97      534.44     22.90 o 
  -6  11  13       51.50       54.04     14.31 o 
  -5  11  13      300.63      328.37     17.81 o 
  -4  11  13      319.20      343.92     17.52 o 
  -3  11  13      240.43      254.41     15.23 o 
  -2  11  13      183.11      174.92     12.95 o 
  -1  11  13        2.57        0.87      5.29 o 
   0  11  13       64.39       56.00      8.24 o 
   1  11  13      186.68      205.62     13.08 o 
   2  11  13       10.87        0.31      6.56 o 
   3  11  13      255.73      293.85     16.01 o 
   4  11  13      315.49      315.38     17.54 o 
   5  11  13        2.35       12.13      6.54 o 
   6  11  13      212.05      190.96     17.51 o 
   7  11  13        0.92       -2.40      7.44 o 
 -10  12  13        5.24       10.34     10.35 o 
  -9  12  13      340.74      398.79     27.29 o 
  -8  12  13      437.65      439.95     32.68 o 
  -7  12  13        1.69        8.70      6.76 o 
  -6  12  13      204.03      201.88     16.84 o 
  -5  12  13       37.50       24.03      7.49 o 
  -4  12  13      230.22      210.64     15.36 o 
  -3  12  13      123.73      119.84     12.38 o 
  -2  12  13      108.87      112.25     11.86 o 
  -1  12  13       71.54       87.77     11.23 o 
   0  12  13        6.29        3.31      5.11 o 
   1  12  13        4.51        5.57      5.38 o 
   2  12  13      679.95      815.03     29.46 o 
   3  12  13       34.53       30.67      7.92 o 
   4  12  13        0.83        1.09      6.03 o 
   5  12  13        7.93        1.77      6.60 o 
   6  12  13        0.64        4.48      6.78 o 
  -9  13  13       41.28       33.29     18.08 o 
  -8  13  13        0.99       16.44     31.26 o 
  -7  13  13        2.88       18.88     26.42 o 
  -6  13  13        5.98       -0.28      6.72 o 
  -5  13  13        1.84       -5.78      9.25 o 
  -4  13  13        0.82        2.23      6.46 o 
  -3  13  13      111.03       94.63     11.86 o 
  -2  13  13      145.31      138.85     25.42 o 
  -1  13  13       30.98       15.91      7.04 o 
   0  13  13       55.87       61.96     14.18 o 
   1  13  13      301.61      272.21     16.08 o 
   2  13  13      170.62      175.55     14.40 o 
   3  13  13        1.05        4.78      6.50 o 
   4  13  13      143.69      133.74     13.73 o 
   5  13  13      134.32      154.40     14.87 o 
  -8  14  13       97.04      130.76     22.75 o 
  -7  14  13       69.48       56.27     14.17 o 
  -6  14  13       88.55       59.32     14.77 o 
  -5  14  13       22.77       24.99     15.16 o 
  -4  14  13      294.00      296.04     23.99 o 
  -3  14  13        2.59        0.00      8.68 o 
  -2  14  13       38.06       49.46     12.61 o 
  -1  14  13        0.11       12.57     14.27 o 
   0  14  13      113.21      131.79     15.18 o 
   1  14  13      144.67      139.37     15.79 o 
   2  14  13        4.52        9.35      7.21 o 
   3  14  13      412.50      467.65     28.85 o 
   4  14  13        0.64       -2.48      8.11 o 
  -6  15  13        8.64        9.79     11.23 o 
  -5  15  13      318.45      357.27     27.32 o 
  -4  15  13      136.60      127.03     22.61 o 
  -3  15  13       48.68       51.71     13.47 o 
  -2  15  13       10.78       19.74     12.59 o 
  -1  15  13      143.42      144.66     28.33 o 
   0  15  13       12.54       19.79     16.46 o 
   1  15  13       71.68       59.36     10.73 o 
   2  15  13        0.03       14.31      7.62 o 
 -14   0  14      129.27      180.89     38.28 o 
 -13   0  14        2.78       -3.15     14.17 o 
 -12   0  14       37.74       14.74     15.68 o 
 -11   0  14      248.29      297.26     37.96 o 
 -10   0  14       23.26       22.44     15.68 o 
  -9   0  14      423.01      454.90     38.77 o 
  -8   0  14      212.43      249.68     28.99 o 
  -7   0  14      136.09      158.01     22.56 o 
  -6   0  14        1.43        0.45      4.47 o 
  -5   0  14     1271.34     1211.92     51.39 o 
  -4   0  14      428.10      367.52     22.85 o 
  -3   0  14       63.90       55.11      8.93 o 
  -2   0  14      281.44      225.11     34.76 o 
  -1   0  14       73.39       47.86     20.47 o 
   0   0  14       20.10       62.32     24.28 o 
   1   0  14       71.33       89.26     28.42 o 
   2   0  14       41.94       36.32      8.97 o 
   3   0  14        8.22        0.49      8.01 o 
   4   0  14      102.61      101.48     15.13 o 
   5   0  14      172.10      206.85     15.95 o 
   6   0  14      121.63      108.51     11.49 o 
   7   0  14      810.78      897.22     32.18 o 
   8   0  14      669.18      789.94     37.98 o 
   9   0  14        8.42        4.29      9.64 o 
 -14   1  14      170.43      166.65     31.98 o 
 -13   1  14       97.10       93.12     21.23 o 
 -12   1  14      251.12      326.68     29.73 o 
 -11   1  14        6.17       18.01     10.92 o 
 -10   1  14      338.26      321.42     25.83 o 
  -9   1  14        0.59       -5.69      7.72 o 
  -8   1  14      160.87      127.63     16.29 o 
  -7   1  14      196.62      189.79     12.32 o 
  -6   1  14       59.80       51.94      6.65 o 
  -5   1  14        4.63        8.46      6.49 o 
  -4   1  14      164.29      149.58     11.09 o 
  -3   1  14       61.34       77.18      7.43 o 
  -2   1  14      367.07      155.88     29.11 o 
  -1   1  14       32.54       -2.67      8.05 o 
   0   1  14       47.27       21.25     13.17 o 
   1   1  14      418.17      401.68     27.70 o 
   2   1  14       11.22        7.02      5.01 o 
   3   1  14       25.64        9.40      6.32 o 
   4   1  14      501.19      502.31     20.09 o 
   5   1  14      312.43      302.38     14.29 o 
   6   1  14      182.40      187.72     13.15 o 
   7   1  14       65.24       75.78      8.28 o 
   8   1  14        0.38        1.60      5.62 o 
   9   1  14        2.61        3.64      6.16 o 
 -14   2  14       82.94       57.22     29.71 o 
 -13   2  14      100.01       67.95     17.51 o 
 -12   2  14        6.73       15.29     12.45 o 
 -11   2  14      226.74      237.55     24.88 o 
 -10   2  14       21.89       24.45     11.23 o 
  -9   2  14      230.41      188.22     42.23 o 
  -8   2  14        8.18       12.76     12.71 o 
  -7   2  14      245.95      252.96     14.66 o 
  -6   2  14       45.92       47.19      8.71 o 
  -5   2  14       51.76       59.54      9.93 o 
  -4   2  14      314.08      292.34     18.24 o 
  -3   2  14      520.58      539.43     17.62 o 
  -2   2  14       24.79       17.70      6.08 o 
  -1   2  14      356.23      382.89     17.68 o 
   0   2  14        0.02       14.31      5.36 o 
   1   2  14       31.95       41.02      7.93 o 
   2   2  14        6.39        5.57      5.24 o 
   3   2  14        8.40        0.74      5.84 o 
   4   2  14      183.99      177.11     13.53 o 
   5   2  14      472.81      475.48     13.89 o 
   6   2  14      366.94      349.80     14.26 o 
   7   2  14       32.55       21.81      6.32 o 
   8   2  14        1.38        0.37      5.32 o 
   9   2  14       98.01       80.59      9.95 o 
 -13   3  14        9.27       18.90     12.91 o 
 -12   3  14      222.13      236.67     26.54 o 
 -11   3  14        2.50        3.99     10.20 o 
 -10   3  14        1.58        8.41      9.79 o 
  -9   3  14       93.76       93.40     16.41 o 
  -8   3  14      167.46      150.90     13.04 o 
  -7   3  14        7.85        2.20      5.35 o 
  -6   3  14        0.97        0.86      4.43 o 
  -5   3  14       61.56       75.67     22.07 o 
  -4   3  14      373.70      405.44     19.01 o 
  -3   3  14       40.37       22.65     14.80 o 
  -2   3  14      275.58      320.23     18.37 o 
  -1   3  14      187.94      169.97     12.65 o 
   0   3  14      611.74      638.05     18.11 o 
   1   3  14      273.83      311.87     13.45 o 
   2   3  14      778.11      779.57     23.05 o 
   3   3  14      201.65      190.83     13.14 o 
   4   3  14      183.66      188.89     13.91 o 
   5   3  14      223.14      206.05     17.76 o 
   6   3  14        0.91        4.55      4.46 o 
   7   3  14        5.19        5.04      5.18 o 
   8   3  14      432.34      448.23     22.32 o 
   9   3  14      313.87      351.35     18.22 o 
 -13   4  14       42.38       38.05     18.98 o 
 -12   4  14       76.59       68.52     17.70 o 
 -11   4  14      158.57      137.28     18.28 o 
 -10   4  14       86.90       65.22     11.77 o 
  -9   4  14       89.97      104.07     11.88 o 
  -8   4  14      209.94      235.60     19.00 o 
  -7   4  14      318.60      346.97     17.40 o 
  -6   4  14       65.67       51.92      7.64 o 
  -5   4  14      446.29      484.62     31.58 o 
  -4   4  14       47.76       61.93     24.22 o 
  -3   4  14      138.18      113.74     58.45 o 
  -2   4  14        3.36        9.69      7.43 o 
  -1   4  14      314.60      347.91     25.16 o 
   0   4  14        1.95       -4.31      4.75 o 
   1   4  14       17.23       23.03      7.32 o 
   2   4  14       19.86       11.02      6.40 o 
   3   4  14      315.73      319.62     16.91 o 
   4   4  14       12.85        9.45      5.10 o 
   5   4  14      236.44      235.05     11.31 o 
   6   4  14       86.91       72.65      8.10 o 
   7   4  14      302.84      360.63     16.11 o 
   8   4  14      599.51      602.84     29.28 o 
   9   4  14        5.90       -0.24      6.50 o 
 -13   5  14        9.39       13.47     12.68 o 
 -12   5  14      119.93      156.39     24.07 o 
 -11   5  14       17.74       15.42      9.22 o 
 -10   5  14      634.12      704.82     28.20 o 
  -9   5  14       36.96       25.83      6.74 o 
  -8   5  14      321.04      336.47     22.09 o 
  -7   5  14      106.65      103.69      8.36 o 
  -6   5  14      343.38      317.31     15.69 o 
  -5   5  14      417.05      452.66     19.51 o 
  -4   5  14       58.42       43.35     18.86 o 
  -3   5  14      172.63      151.59     28.15 o 
  -2   5  14      490.77      518.05     27.00 o 
  -1   5  14       17.92       16.77      6.59 o 
   0   5  14      132.50      120.80     13.73 o 
   1   5  14      358.34      370.34     18.11 o 
   2   5  14      532.54      504.72     21.75 o 
   3   5  14      157.75      161.82      9.41 o 
   4   5  14      383.14      359.56     13.13 o 
   5   5  14      114.06      122.00     11.06 o 
   6   5  14       17.88       21.31      6.05 o 
   7   5  14      528.15      546.84     27.93 o 
   8   5  14      334.19      340.64     17.55 o 
   9   5  14       10.98       21.58      7.37 o 
 -13   6  14       72.75      108.67     46.72 o 
 -12   6  14       17.65        8.19     11.80 o 
 -11   6  14      150.13      124.55     15.47 o 
 -10   6  14      354.63      391.49     22.19 o 
  -9   6  14      112.05       88.83     13.16 o 
  -8   6  14     1013.02     1030.53     27.39 o 
  -7   6  14        6.67        4.14      4.44 o 
  -6   6  14       19.41       20.77      4.93 o 
  -5   6  14       90.27       96.71     14.88 o 
  -4   6  14       42.12       35.73      6.65 o 
  -3   6  14      116.33      103.24     18.49 o 
  -2   6  14      333.31      334.66     23.39 o 
  -1   6  14      146.12      164.88     13.41 o 
   0   6  14      402.14      382.10     19.01 o 
   1   6  14     1072.36     1103.41     33.71 o 
   2   6  14       28.83       29.39      6.19 o 
   3   6  14      444.37      430.47     16.49 o 
   4   6  14       77.46       88.50      8.05 o 
   5   6  14        0.01        4.15      4.82 o 
   6   6  14      267.96      288.51     14.71 o 
   7   6  14       79.62      111.67     11.28 o 
   8   6  14       21.83       22.65      7.61 o 
 -12   7  14      203.23      228.84     28.67 o 
 -11   7  14        0.74        7.20     11.47 o 
 -10   7  14       19.17       12.04      8.14 o 
  -9   7  14       59.36       62.59      9.20 o 
  -8   7  14      104.40      106.33     10.44 o 
  -7   7  14        5.61        5.53      6.15 o 
  -6   7  14      120.04      126.96     10.29 o 
  -5   7  14      153.28      134.97     10.18 o 
  -4   7  14       64.43       68.61     10.60 o 
  -3   7  14      261.40      280.45     14.86 o 
  -2   7  14      309.96      294.80     14.54 o 
  -1   7  14      120.46      133.88      9.03 o 
   0   7  14      194.29      208.55     10.91 o 
   1   7  14      476.13      473.19     17.09 o 
   2   7  14      985.77     1032.69     26.93 o 
   3   7  14      161.24      172.83     12.07 o 
   4   7  14      333.39      310.74     13.78 o 
   5   7  14       68.33       79.32      9.05 o 
   6   7  14       97.10       78.85      9.67 o 
   7   7  14       11.17       10.32      6.42 o 
   8   7  14        0.02        1.72      6.75 o 
 -12   8  14       44.26       52.50     18.07 o 
 -11   8  14      117.88      163.35     25.63 o 
 -10   8  14      622.90      630.59     44.10 o 
  -9   8  14        5.31       11.27      6.30 o 
  -8   8  14      287.46      317.95     16.62 o 
  -7   8  14        1.73        1.70      5.48 o 
  -6   8  14      134.81      147.73     11.86 o 
  -5   8  14        0.79        7.96      4.73 o 
  -4   8  14       13.62       13.48      4.63 o 
  -3   8  14      220.56      213.21     10.22 o 
  -2   8  14        5.02        7.67      5.68 o 
  -1   8  14      209.91      234.98     14.59 o 
   0   8  14        7.78        9.25      5.61 o 
   1   8  14       42.48       20.08      6.46 o 
   2   8  14      334.49      362.83     16.78 o 
   3   8  14      854.78      865.28     26.70 o 
   4   8  14        0.43       -0.86      5.05 o 
   5   8  14      537.59      571.13     20.09 o 
   6   8  14        1.31        2.07      5.96 o 
   7   8  14      263.57      269.99     21.44 o 
 -11   9  14       90.72      110.19     21.42 o 
 -10   9  14      459.97      454.01     30.41 o 
  -9   9  14        1.11       -6.83      5.23 o 
  -8   9  14       11.76        8.53      6.41 o 
  -7   9  14      123.77      114.83     12.67 o 
  -6   9  14       62.47       53.64      9.15 o 
  -5   9  14        3.23        2.29      5.08 o 
  -4   9  14      125.08      136.43     10.48 o 
  -3   9  14       32.77       20.18      6.62 o 
  -2   9  14        0.08        4.66      6.78 o 
  -1   9  14       32.09       40.02      7.26 o 
   0   9  14       79.47       84.41     11.24 o 
   1   9  14        7.50        9.79      4.37 o 
   2   9  14       56.34       54.50      9.68 o 
   3   9  14      300.49      321.70     13.55 o 
   4   9  14      675.82      622.53     21.10 o 
   5   9  14       35.38       38.23     10.66 o 
   6   9  14      774.38      705.52     31.33 o 
   7   9  14        4.41        9.55      7.20 o 
 -10  10  14       49.85       59.19     13.19 o 
  -9  10  14      339.80      374.54     24.90 o 
  -8  10  14      703.88      788.95     32.92 o 
  -7  10  14        0.24       -1.69      9.88 o 
  -6  10  14      519.41      547.24     35.42 o 
  -5  10  14       34.45       12.46     13.42 o 
  -4  10  14        5.31       14.58      5.91 o 
  -3  10  14       41.79       36.47      6.98 o 
  -2  10  14        4.43       12.81      5.27 o 
  -1  10  14       16.83       11.55      5.26 o 
   0  10  14       17.62       17.50      5.13 o 
   1  10  14        8.73        4.40      5.08 o 
   2  10  14       10.07        6.31      5.08 o 
   3  10  14      125.57      113.79     11.04 o 
   4  10  14       13.02       10.86      6.39 o 
   5  10  14        0.42        6.08      6.71 o 
   6  10  14        3.36       15.02      7.29 o 
 -10  11  14      132.53      145.82     18.76 o 
  -9  11  14       20.62       44.62     12.24 o 
  -8  11  14      277.93      230.83     24.78 o 
  -7  11  14      151.39      163.40     15.91 o 
  -6  11  14      142.80      127.71     12.79 o 
  -5  11  14      142.88      158.60     13.64 o 
  -4  11  14       95.58       97.12     10.91 o 
  -3  11  14       42.34       43.67      9.17 o 
  -2  11  14        7.10       14.06      6.15 o 
  -1  11  14       67.67       63.71      8.77 o 
   0  11  14       46.16       43.78      7.38 o 
   1  11  14        8.17        7.31      5.50 o 
   2  11  14        0.53        3.38      5.32 o 
   3  11  14      186.12      166.91     13.43 o 
   4  11  14      215.24      193.91     14.53 o 
   5  11  14        1.73       10.25      6.95 o 
  -8  12  14      191.29      218.71     37.77 o 
  -7  12  14       80.67       51.87     20.10 o 
  -6  12  14      139.91      136.91     26.69 o 
  -5  12  14       40.56       57.27      9.89 o 
  -4  12  14      187.97      243.89     20.06 o 
  -3  12  14      119.45      134.26     12.70 o 
  -2  12  14      120.16       96.57     11.33 o 
  -1  12  14        7.23       -1.01      5.70 o 
   0  12  14      134.29      116.30     10.93 o 
   1  12  14      174.82      171.59     12.65 o 
   2  12  14        0.01        2.11      7.83 o 
   3  12  14       28.71       26.07      8.00 o 
   4  12  14        8.55       14.91     17.72 o 
  -7  13  14      164.71      181.38     75.73 o 
  -6  13  14       32.25       23.56     11.40 o 
  -5  13  14      185.20      198.38     20.51 o 
  -4  13  14      156.36      154.67     18.79 o 
  -3  13  14        4.71        4.82      8.88 o 
  -2  13  14       74.28       95.28     14.99 o 
  -1  13  14       17.16       17.34     10.15 o 
   0  13  14       26.83       19.37      9.82 o 
   1  13  14      134.88      135.79     19.14 o 
   2  13  14      117.23      115.02     12.64 o 
   3  13  14      111.83       96.58     14.13 o 
  -5  14  14      117.65      158.09     20.86 o 
  -4  14  14       73.13       64.53     14.14 o 
  -3  14  14       31.00       25.38     11.73 o 
  -2  14  14       23.31       24.62     18.60 o 
  -1  14  14       86.35       63.37     21.88 o 
   0  14  14      240.07      267.26     47.57 o 
 -13   1  15        1.90       -2.19     10.27 o 
 -12   1  15      364.47      431.85     33.69 o 
 -11   1  15      100.03       88.27     34.35 o 
 -10   1  15      418.25      509.67     31.43 o 
  -9   1  15       73.18       71.80     15.15 o 
  -8   1  15      205.21      200.35     19.10 o 
  -7   1  15       12.06       24.37      6.53 o 
  -6   1  15       66.53       77.66      7.59 o 
  -5   1  15       33.57       48.99      9.14 o 
  -4   1  15      208.08      225.37     14.90 o 
  -3   1  15      659.65      616.08     19.54 o 
  -2   1  15        5.11       15.52     16.66 o 
  -1   1  15       10.22        4.83      8.92 o 
   0   1  15        6.68       15.05     13.40 o 
   1   1  15        4.99       20.42     15.62 o 
   2   1  15        0.92        2.59      5.10 o 
   3   1  15       82.22       81.89     10.02 o 
   4   1  15       16.11       12.54      7.57 o 
   5   1  15       15.51       15.82      4.54 o 
   6   1  15      264.21      284.52     21.71 o 
   7   1  15      288.81      291.09     21.16 o 
   8   1  15       11.05        9.05      6.56 o 
 -12   2  15       10.00       14.49     11.97 o 
 -11   2  15        6.61       14.90     11.75 o 
 -10   2  15       48.01       51.31     14.25 o 
  -9   2  15       24.47       16.87     11.58 o 
  -8   2  15      104.58      104.29     15.81 o 
  -7   2  15       96.41       84.14     14.52 o 
  -6   2  15        0.25        3.61      4.59 o 
  -5   2  15       13.25       10.83      7.94 o 
  -4   2  15       12.34       13.22      6.52 o 
  -3   2  15       20.75       26.08      6.15 o 
  -2   2  15      377.14      106.66     26.20 o 
  -1   2  15        4.92       -7.69     10.64 o 
   0   2  15       80.55       69.58     40.94 o 
   1   2  15       40.11       45.89      8.48 o 
   2   2  15      105.05      132.58     12.71 o 
   3   2  15      255.53      311.11     15.70 o 
   4   2  15      362.28      390.32     18.86 o 
   5   2  15       12.44        9.23      5.50 o 
   6   2  15        6.40       11.28      5.40 o 
   7   2  15       16.23       11.91      5.93 o 
   8   2  15       42.74       44.67      8.24 o 
 -12   3  15        6.00       14.10     31.18 o 
 -11   3  15       12.44       11.47     11.67 o 
 -10   3  15      170.31      191.53     22.28 o 
  -9   3  15        4.40       18.28     16.60 o 
  -8   3  15       23.15       21.34      7.78 o 
  -7   3  15      165.91      167.39     12.66 o 
  -6   3  15       18.75       18.90      5.76 o 
  -5   3  15      215.81      200.51     15.57 o 
  -4   3  15      411.21      406.92     19.15 o 
  -3   3  15      286.87      258.48     14.17 o 
  -2   3  15       16.68       17.93      7.79 o 
  -1   3  15      129.48      129.86     13.04 o 
   0   3  15      122.91      113.49     11.82 o 
   1   3  15      431.92      444.03     16.26 o 
   2   3  15       18.26       13.81      6.66 o 
   3   3  15      185.02      203.41     17.85 o 
   4   3  15       81.22       92.60      8.38 o 
   5   3  15      250.13      302.55     12.13 o 
   6   3  15        0.93       -1.96      4.82 o 
   7   3  15      145.57      130.10     10.95 o 
   8   3  15      169.00      141.66     12.37 o 
 -12   4  15       17.33       13.81     12.69 o 
 -11   4  15       29.22       11.92     11.75 o 
 -10   4  15       12.03       27.74     12.94 o 
  -9   4  15      324.32      296.41     53.13 o 
  -8   4  15      306.16      302.51     22.06 o 
  -7   4  15      115.33      108.01     11.29 o 
  -6   4  15      264.26      229.24     13.16 o 
  -5   4  15      138.49      173.45     18.17 o 
  -4   4  15      113.01      113.21     11.90 o 
  -3   4  15       19.07        5.23      7.27 o 
  -2   4  15       64.17       57.12     11.32 o 
  -1   4  15       10.60        9.34      8.19 o 
   0   4  15      141.43      143.27     20.37 o 
   1   4  15      164.54      184.28     12.15 o 
   2   4  15        4.14        3.37      6.50 o 
   3   4  15       82.68      103.09     13.79 o 
   4   4  15      442.45      488.23     15.89 o 
   5   4  15       18.50       22.02      5.70 o 
   6   4  15        0.69        7.04      5.65 o 
   7   4  15      314.90      313.40     15.70 o 
 -12   5  15       12.77        5.16     11.18 o 
 -11   5  15       28.80        2.93     18.12 o 
 -10   5  15       12.18        0.52      6.14 o 
  -9   5  15       59.03       63.58     15.46 o 
  -8   5  15      207.85      209.80     20.93 o 
  -7   5  15        1.57        2.25      6.31 o 
  -6   5  15        3.94       10.57      8.02 o 
  -5   5  15      192.07      203.01     14.13 o 
  -4   5  15        6.99       22.68     11.18 o 
  -3   5  15      489.68      506.64     46.25 o 
  -2   5  15        7.24       18.69     11.85 o 
  -1   5  15       16.32       31.30     10.06 o 
   0   5  15       47.18       48.08      8.73 o 
   1   5  15       15.07       19.15      7.73 o 
   2   5  15       60.01       57.76     10.21 o 
   3   5  15      463.43      444.10     22.29 o 
   4   5  15      262.09      249.56     11.49 o 
   5   5  15      379.51      381.48     22.99 o 
   6   5  15        3.99       11.00      6.10 o 
   7   5  15      338.91      332.45     16.66 o 
 -11   6  15       11.18       10.26     12.11 o 
 -10   6  15       92.44      108.12     19.44 o 
  -9   6  15      117.57      118.66     11.64 o 
  -8   6  15        0.16        3.10      4.48 o 
  -7   6  15       63.40       57.83      9.95 o 
  -6   6  15        5.43       -3.35      5.72 o 
  -5   6  15       29.42       27.31      7.91 o 
  -4   6  15       17.76       19.37      7.25 o 
  -3   6  15       39.65       24.19     11.24 o 
  -2   6  15      514.49      555.78     30.45 o 
  -1   6  15        0.08        2.42      8.99 o 
   0   6  15      314.41      300.75     19.37 o 
   1   6  15       48.10       52.41     10.07 o 
   2   6  15        0.39        4.28     13.14 o 
   3   6  15      414.81      433.80     18.53 o 
   4   6  15      280.06      286.87     13.07 o 
   5   6  15       49.16       38.94      7.20 o 
   6   6  15       40.78       46.38     11.52 o 
   7   6  15       12.89        9.83      6.86 o 
 -11   7  15       15.55       19.92     13.14 o 
 -10   7  15      468.98      594.06     36.91 o 
  -9   7  15      229.65      257.82     15.29 o 
  -8   7  15        1.99        8.63      5.24 o 
  -7   7  15      370.05      412.41     15.83 o 
  -6   7  15      400.80      423.75     37.26 o 
  -5   7  15      178.11      183.97     25.94 o 
  -4   7  15      132.43      173.83     13.33 o 
  -3   7  15       97.25      127.67     11.02 o 
  -2   7  15      106.01       97.26     11.12 o 
  -1   7  15       70.72       70.69      8.59 o 
   0   7  15      323.39      358.16     14.39 o 
   1   7  15      477.72      527.47     18.15 o 
   2   7  15       63.61       82.04      9.00 o 
   3   7  15       94.81       88.69     12.11 o 
   4   7  15       19.90       12.87      6.86 o 
   5   7  15      102.02      114.29     10.59 o 
   6   7  15       46.74       49.64      8.67 o 
 -10   8  15       64.18       52.53     16.27 o 
  -9   8  15        5.59       -0.33      7.76 o 
  -8   8  15       19.53       22.12      6.90 o 
  -7   8  15        0.81        6.79      5.27 o 
  -6   8  15        0.05        0.37      4.81 o 
  -5   8  15       27.75       29.10      9.82 o 
  -4   8  15      651.34      684.56     39.54 o 
  -3   8  15        4.05        7.66      6.37 o 
  -2   8  15      190.69      205.07     14.52 o 
  -1   8  15       34.46       40.35      8.35 o 
   0   8  15       52.24       70.17      9.96 o 
   1   8  15        3.40       12.02      6.39 o 
   2   8  15      523.48      516.03     20.33 o 
   3   8  15       33.57       36.99      8.56 o 
   4   8  15      323.59      299.72     22.29 o 
   5   8  15      421.56      461.22     18.87 o 
   6   8  15       81.29       98.93     16.15 o 
 -10   9  15       55.59       64.97     17.79 o 
  -9   9  15        2.14        2.45      8.17 o 
  -8   9  15       32.83       23.43     10.03 o 
  -7   9  15      617.18      675.13     25.29 o 
  -6   9  15      128.28      135.03     15.57 o 
  -5   9  15      655.38      725.86     23.36 o 
  -4   9  15        3.00        5.59      8.38 o 
  -3   9  15      520.19      572.32     25.05 o 
  -2   9  15       16.79       12.13      7.21 o 
  -1   9  15      838.79      904.20     31.23 o 
   0   9  15       17.89       15.78      6.97 o 
   1   9  15      175.74      172.36     13.43 o 
   2   9  15      452.43      454.62     20.29 o 
   3   9  15      918.55     1009.07     26.92 o 
   4   9  15       34.91       29.71      7.58 o 
   5   9  15      482.92      487.09     19.98 o 
  -9  10  15       12.67       27.80     10.28 o 
  -8  10  15      200.87      202.88     19.09 o 
  -7  10  15       54.06       50.51     18.57 o 
  -6  10  15      158.36      200.34     14.83 o 
  -5  10  15       35.26       29.11     16.66 o 
  -4  10  15      176.69      184.86     12.19 o 
  -3  10  15        2.20        5.82      4.91 o 
  -2  10  15      159.27      157.13     15.37 o 
  -1  10  15      127.52      113.87     14.13 o 
   0  10  15      240.59      244.49     22.99 o 
   1  10  15        9.83       21.21      7.89 o 
   2  10  15       12.15       14.73      7.90 o 
   3  10  15      279.80      300.65     16.09 o 
   4  10  15      402.61      403.21     18.84 o 
  -8  11  15       14.05       19.35      9.95 o 
  -7  11  15      160.41      198.81     34.56 o 
  -6  11  15        0.01        6.87      9.78 o 
  -5  11  15       18.69       17.31      9.41 o 
  -4  11  15      145.77      147.06     12.30 o 
  -3  11  15      275.37      316.69     17.51 o 
  -2  11  15      110.67      109.34     10.40 o 
  -1  11  15        7.08        4.50      5.56 o 
   0  11  15        3.46       11.75      5.54 o 
   1  11  15      587.15      646.87     24.12 o 
   2  11  15      158.94      169.20     18.99 o 
   3  11  15        0.52       11.52      6.93 o 
  -6  12  15      139.40      143.82     48.42 o 
  -5  12  15      279.10      265.82     21.92 o 
  -4  12  15       84.50       68.44     21.99 o 
  -3  12  15        1.18       -0.11      8.79 o 
  -2  12  15      159.87      201.73     19.36 o 
  -1  12  15        9.85       12.80      9.64 o 
   0  12  15       36.91       70.54     13.56 o 
   1  12  15       45.20       34.93     10.25 o 
 -11   0  16        1.70        3.28     17.73 o 
 -10   0  16        1.48      -19.33     12.20 o 
  -9   0  16       15.79       15.72     14.99 o 
  -8   0  16       27.21       25.14     14.90 o 
  -7   0  16        0.04        1.80     11.55 o 
  -6   0  16      412.87      412.89     30.91 o 
  -5   0  16      105.48      106.17     16.42 o 
  -4   0  16      324.60      344.67     22.36 o 
   0   0  16        3.03        3.81     20.31 o 
   1   0  16      109.67      111.21     34.48 o 
   2   0  16      391.75      416.39     22.05 o 
   3   0  16      412.96      418.74     24.76 o 
   4   0  16      427.46      455.62     43.32 o 
   5   0  16       10.18       14.44      6.65 o 
   6   0  16       14.27        4.98      7.65 o 
 -11   1  16      156.76      166.09     22.36 o 
 -10   1  16       19.27       19.96     12.43 o 
  -9   1  16       42.21       61.25     14.36 o 
  -8   1  16        1.15       16.59     10.20 o 
  -7   1  16      153.32      175.98     12.40 o 
  -6   1  16       23.15       27.35      9.39 o 
  -5   1  16       29.66       33.56      8.28 o 
  -4   1  16        0.45       -4.32      5.24 o 
  -3   1  16       94.84      114.77     12.37 o 
  -1   1  16      259.87      284.69     44.83 o 
   0   1  16       48.34       59.56     24.55 o 
   1   1  16       69.37       69.33     23.87 o 
   2   1  16       21.09       16.01      6.38 o 
   3   1  16       96.33      143.33     13.89 o 
   4   1  16       78.52       99.25     11.57 o 
   5   1  16      194.30      203.84     12.08 o 
   6   1  16      139.22      144.94     10.09 o 
 -11   2  16       62.02       55.63     16.19 o 
 -10   2  16      405.53      396.49     29.21 o 
  -9   2  16      102.61      124.60     18.11 o 
  -8   2  16      164.49      159.50     18.03 o 
  -7   2  16       11.91       11.22      6.39 o 
  -6   2  16      107.78      129.88     13.46 o 
  -5   2  16      174.92      154.43     13.34 o 
  -4   2  16        3.82        8.36      6.16 o 
  -3   2  16      220.95      211.60     17.57 o 
  -1   2  16      801.62      884.16     71.37 o 
   0   2  16      279.93      303.98     65.92 o 
   1   2  16      510.14      578.83     23.77 o 
   2   2  16       44.60       58.77     10.31 o 
   3   2  16        4.21       16.48      7.36 o 
   4   2  16        1.17       -3.67      7.28 o 
   5   2  16      227.16      230.07     10.80 o 
   6   2  16      200.33      202.24     11.59 o 
 -11   3  16      334.12      356.23     29.53 o 
 -10   3  16      678.66      652.22     36.33 o 
  -9   3  16      179.06      173.18     20.36 o 
  -8   3  16       83.51       70.11     11.63 o 
  -7   3  16      353.41      390.05     17.91 o 
  -6   3  16       18.55       22.29      8.50 o 
  -5   3  16      153.65      184.30     15.43 o 
  -4   3  16      270.26      269.09     15.84 o 
  -3   3  16       20.79       29.10      6.88 o 
  -2   3  16      108.75      112.64     14.04 o 
  -1   3  16        0.05        9.05      6.92 o 
   0   3  16      162.02      195.76     30.89 o 
   1   3  16       11.37       16.34      8.70 o 
   2   3  16      420.88      420.24     17.52 o 
   3   3  16      266.92      303.85     17.71 o 
   4   3  16      223.02      241.98     20.83 o 
   5   3  16       30.75       33.74      6.07 o 
   6   3  16      103.09       98.10     11.75 o 
 -11   4  16       29.87       29.85     13.42 o 
 -10   4  16        1.72       -4.27     10.07 o 
  -9   4  16       11.57       -3.87      9.51 o 
  -8   4  16      174.00      182.04     14.91 o 
  -7   4  16      144.97      182.32     17.21 o 
  -6   4  16      339.29      416.60     17.41 o 
  -5   4  16       32.63       39.64      9.87 o 
  -4   4  16      630.96      678.89     26.59 o 
  -3   4  16       51.40       57.81     13.35 o 
  -2   4  16      313.89      323.67     43.07 o 
  -1   4  16       51.57       40.40     14.33 o 
   0   4  16       64.10       87.19     23.36 o 
   1   4  16        4.96       13.99      7.29 o 
   2   4  16       95.92      115.65     11.94 o 
   3   4  16      145.78      184.04     14.98 o 
   4   4  16        4.58       10.37      5.83 o 
   5   4  16       58.11       54.06      7.56 o 
 -10   5  16      189.26      192.52     23.76 o 
  -9   5  16        3.99        2.20      9.89 o 
  -8   5  16       84.11       69.57     11.16 o 
  -7   5  16       95.61       88.60     11.46 o 
  -6   5  16      565.20      545.11     28.93 o 
  -5   5  16       56.41       60.09      7.99 o 
  -4   5  16       34.76       37.34     13.63 o 
  -3   5  16      532.27      573.72     35.29 o 
  -2   5  16       41.97       75.47     13.59 o 
  -1   5  16      261.71      288.67     21.73 o 
   0   5  16      129.10      144.34     12.55 o 
   1   5  16        4.59       10.99      9.67 o 
   2   5  16      172.67      185.72     15.08 o 
   3   5  16      417.72      435.63     22.45 o 
   4   5  16        3.80        3.74      4.91 o 
   5   5  16        3.67       10.39      5.93 o 
 -10   6  16       20.42       23.28     18.61 o 
  -9   6  16        1.02       -1.81      7.75 o 
  -8   6  16       31.47       52.07     10.42 o 
  -7   6  16       23.95       20.36      7.87 o 
  -6   6  16      183.66      164.89     17.36 o 
  -5   6  16        0.83       -2.50      5.85 o 
  -4   6  16       15.96       16.32      6.97 o 
  -3   6  16        0.21       -3.81      9.42 o 
  -2   6  16       12.51        5.66     10.36 o 
  -1   6  16       12.83       24.02     10.98 o 
   0   6  16        0.76        6.95      7.76 o 
   1   6  16        2.55       10.12      8.07 o 
   2   6  16       20.49       24.71      9.81 o 
   3   6  16      379.21      369.02     16.27 o 
   4   6  16      174.93      181.44     11.17 o 
   5   6  16       39.35       40.95     12.12 o 
  -9   7  16       81.98       97.21     15.29 o 
  -8   7  16       14.03        8.29      9.39 o 
  -7   7  16        5.25       11.06      8.82 o 
  -6   7  16        8.41        3.54      7.20 o 
  -5   7  16      142.12      129.93     14.44 o 
  -4   7  16       66.97       69.59     10.77 o 
  -3   7  16       92.98       94.88     10.54 o 
  -2   7  16       62.68       71.30     15.19 o 
  -1   7  16        0.44       11.41     10.62 o 
   0   7  16      168.36      195.98     16.13 o 
   1   7  16      142.31      118.16     21.69 o 
   2   7  16        6.38       13.34      6.48 o 
   3   7  16        8.00        7.83      6.03 o 
   4   7  16        0.01       -2.00      5.44 o 
  -8   8  16      183.95      186.11     17.17 o 
  -7   8  16      256.10      217.29     17.48 o 
  -6   8  16        1.97        2.53      8.27 o 
  -5   8  16      148.96      140.13     36.65 o 
  -4   8  16      400.04      463.97     24.47 o 
  -3   8  16      565.84      648.53     25.74 o 
  -2   8  16        4.98        9.75      6.66 o 
  -1   8  16      106.52      124.61     12.36 o 
   0   8  16        5.16       -2.45      5.90 o 
   1   8  16      275.45      294.00     15.64 o 
   2   8  16        0.04       -1.65      6.28 o 
   3   8  16       48.36       52.70      8.40 o 
  -7   9  16        2.34       15.79      8.94 o 
  -6   9  16       19.40       16.08      9.86 o 
  -5   9  16       28.48       23.60     10.46 o 
  -4   9  16      519.61      577.94     28.71 o 
  -3   9  16       16.72       14.74      8.33 o 
  -2   9  16       99.14      128.47     13.99 o 
  -1   9  16        0.11        2.03      8.64 o 
   0   9  16       82.68       79.39     11.87 o 
   1   9  16       30.79       29.62      8.35 o 
   2   9  16      118.48      102.97     11.78 o 
  -6  10  16      192.63      228.51     22.66 o 
  -5  10  16       77.09       85.81     15.55 o 
  -4  10  16       22.05       15.97     10.00 o 
  -3  10  16        1.57       14.23      8.48 o 
  -2  10  16       29.68       35.86     11.55 o 
  -1  10  16       47.07       26.44     15.62 o 
   0  10  16       10.10       16.98      8.82 o 
   1  10  16       30.96       34.11      9.30 o 
  -3  11  16       77.74       49.70     11.85 o 
  -2  11  16        0.98       -1.73      7.71 o 
  -9   1  17      102.86      113.49     16.96 o 
  -8   1  17        0.12       -6.25      7.94 o 
  -7   1  17       27.91       16.20      9.25 o 
  -6   1  17      111.50      113.79     13.38 o 
  -5   1  17        7.88       -6.34      7.04 o 
  -4   1  17       57.70       59.25      8.70 o 
   0   1  17       25.66       18.59     22.36 o 
   1   1  17        5.83        8.09     16.85 o 
   2   1  17       27.63       23.71     23.13 o 
   3   1  17       35.38       55.33      8.83 o 
   4   1  17        5.05       14.57      8.20 o 
  -9   2  17      110.59      104.40     17.19 o 
  -8   2  17        1.52        0.65     11.16 o 
  -7   2  17       84.92       75.82     13.48 o 
  -6   2  17        0.02       -4.35      8.33 o 
  -5   2  17       31.24       37.01      9.04 o 
  -4   2  17       10.59        7.92      6.16 o 
  -3   2  17       25.21       34.93      9.34 o 
   0   2  17      221.31      266.80     48.56 o 
   1   2  17        1.13        1.84     22.89 o 
   2   2  17       40.58       34.36      9.98 o 
   3   2  17       35.95       29.01      8.47 o 
   4   2  17        0.66        0.39      7.72 o 
  -9   3  17        0.25       -4.54      9.93 o 
  -8   3  17        0.78        3.60      9.40 o 
  -7   3  17        4.53        6.64      6.11 o 
  -6   3  17       55.32       52.70     12.04 o 
  -5   3  17       52.22       67.34     10.55 o 
  -4   3  17        7.39        4.23      6.97 o 
  -3   3  17       56.59       49.89      7.87 o 
  -2   3  17      294.25      345.25     22.07 o 
  -1   3  17      417.05      433.15     24.24 o 
   0   3  17      415.55      483.70     87.81 o 
   1   3  17        0.38       13.18     10.75 o 
   2   3  17      481.61      550.85     19.72 o 
   3   3  17      120.19      122.23     11.86 o 
  -8   4  17        0.19        6.95      7.30 o 
  -7   4  17      152.90      164.32     18.27 o 
  -6   4  17       35.97       26.40      7.47 o 
  -5   4  17        9.26        9.87      8.39 o 
  -4   4  17       11.07        1.20      7.45 o 
  -3   4  17      546.23      639.79     25.73 o 
  -2   4  17      337.14      302.34     23.50 o 
  -1   4  17     1237.10     1379.51     46.86 o 
   0   4  17      183.28      196.38     18.02 o 
   1   4  17     1552.83     1683.38     40.67 o 
   2   4  17      101.66      103.06     20.82 o 
   3   4  17      146.36      167.50     14.69 o 
  -8   5  17        4.86       -1.96      7.20 o 
  -7   5  17       55.74       56.01     10.09 o 
  -6   5  17        1.78        6.84      6.59 o 
  -5   5  17      147.79      143.30     15.42 o 
  -4   5  17      102.60      111.30     15.95 o 
  -3   5  17        5.68       17.40     12.12 o 
  -2   5  17      791.17      764.52     40.66 o 
  -1   5  17      211.25      177.63     18.62 o 
   0   5  17       71.97      123.97     16.92 o 
   1   5  17       52.67       53.18      9.93 o 
   2   5  17        0.08       -3.65      7.68 o 
   3   5  17        3.92        4.18      8.34 o 
  -7   6  17      167.36      167.08     14.81 o 
  -6   6  17      214.35      267.08     16.38 o 
  -5   6  17      656.66      703.29     35.48 o 
  -4   6  17       25.72       31.22     12.75 o 
  -3   6  17       24.27       41.44     15.52 o 
  -2   6  17      236.95      229.45     25.55 o 
  -1   6  17        0.10        1.84     15.72 o 
   0   6  17      268.39      296.49     25.08 o 
   1   6  17       30.96       47.85     10.60 o 
   2   6  17      139.53      128.70     21.15 o 
  -6   7  17      214.94      232.26     16.36 o 
  -5   7  17       10.71       12.68      7.50 o 
  -4   7  17      140.26      116.31     15.44 o 
  -3   7  17       60.37       35.29     15.52 o 
  -2   7  17       11.79        3.04     10.13 o 
  -1   7  17      218.37      235.18     23.76 o 
   0   7  17       67.82       69.07     25.61 o 
   1   7  17        0.11       -8.61      8.60 o 
  -5   8  17       77.51       77.52     13.49 o 
  -4   8  17       24.87       35.59     10.26 o 
  -3   8  17      330.46      339.59     22.95 o 
  -2   8  17      289.39      283.34     17.79 o 
  -1   8  17       46.55       63.43     14.14 o 
  -6   0  18        0.68       11.51     11.83 o 
  -5   0  18      406.29      409.00     26.57 o 
  -6   1  18      318.43      326.07     19.60 o 
  -5   1  18      121.73      143.83     12.43 o 
  -4   1  18        0.13        1.60      7.78 o 
  -6   2  18      423.73      499.79     24.26 o 
  -5   2  18        0.44        2.46      6.88 o 
  -4   2  18      463.85      510.17     28.25 o 
  -5   3  18      137.12      139.50     13.61 o 
  -4   3  18      424.42      421.50     18.70 o 
  -3   3  18       20.15       40.54     11.22 o 
  -4   4  18       38.81       40.71      9.24 o 
  -3   4  18      104.27      125.41     17.20 o 
  -2   4  18        0.46        1.35      9.54 o 
  -1   4  18       25.99       23.05     11.30 o 
                                                 
